# Supplementary material for: Ethyl 4-fluoro-3-nitro­benzoate
Source: Acta Crystallogr Sect E Struct Rep Online. 2009 Feb 21;65(Pt 3):o556. doi: 10.1107/S1600536809005224 (PMC2968581; doi:10.1107/S1600536809005224)
Supplement: Supplementary file 1 [file e-65-0o556-sup1.cif]

##############################################################################
###                                                                        ###
###        Electronic paper (Acta Crystallographica Section E)             ###
###                                                                        ###
##############################################################################
#                                                                            #
# This CIF contains the data in a paper accepted for publication in Acta     #
# Crystallographica Section E. It conforms to the requirements of Notes      #
# for Authors for Section E, and has been peer reviewed under the auspices   #
# of the IUCr Commission on Journals.                                        #
#                                                                            #
# Full details of the Crystallographic Information File format               #
# are given in the paper "The Crystallographic Information File (CIF):       #
# a New Standard Archive File for Crystallography" by S. R. Hall, F. H.      #
# Allen and I. D. Brown [Acta Cryst. (1991), A47, 655-685].                  #
#                                                                            #
# The current version of the core CIF dictionary is obtainable from          #
# ftp://ftp.iucr.org/pub/cif_core.dic. The current version number is 2.4.    #
#                                                                            #
# Software is freely available for graphical display of the structure(s) in  #
# this CIF.  For information consult the CIF home page http://www.iucr.org/  #
# cif/home.html                                                              #
#                                                                            #
# This file may be used for bona fide research purposes within the           #
# scientific community so long as proper attribution is given to the journal # 
# article from which it was obtained.                                        #
#                                                                            #
##############################################################################
                                             
data_global
_audit_creation_method     'form.cif (version 2.0)'
_journal_data_validation_number     ?
_journal_date_recd_electronic     2009-02-12
_journal_date_accepted     2009-02-13
_journal_name_full     'Acta Crystallographica, Section E'
_journal_year     2009
_journal_volume     65
_journal_issue      3
_journal_page_first     o556
_journal_page_last     o556
_journal_paper_category     QO
_journal_coeditor_code     AT2723
_publ_contact_author_name     'Prof. Fun Hoong Kun'
_publ_contact_author_address
;
      X-ray Crystallography Unit
      School of Physics
      Universiti Sains Malaysia
      11800 USM, Penang
      MALAYSIA
;
_publ_contact_author_email     'hkfun@usm.my'
_publ_contact_author_fax     '604 6579150'
_publ_contact_author_phone     '604 6533652'
_publ_section_title
;
Ethyl 4-fluoro-3-nitrobenzoate
;
loop_
    _publ_author_name
    _publ_author_footnote
    _publ_author_address
    'Shivanagere Nagojappa Narendra Babu' ?
;
      School of Pharmaceutical Sciences
      Universiti Sains Malaysia
      11800 USM, Penang
      Malaysia
;
    'Abdul Rahim, Aisyah Saad'
;
Additional correspondence author, e-mail: aisyah@usm.my
;
;
      School of Pharmaceutical Sciences
      Universiti Sains Malaysia
      11800 USM, Penang
      Malaysia
;
    'Hasnah Osman' ?
;
      School of Chemical Sciences
      Universiti Sains Malaysia
      11800 USM, Penang
      Malaysia
;
    'Ibrahim Abdul Razak' ?
;
      X-ray Crystallography Unit
      School of Physics
      Universiti Sains Malaysia
      11800 USM, Penang
      Malaysia
;
    'Hoong-Kun Fun' ?
;
      X-ray Crystallography Unit
      School of Physics
      Universiti Sains Malaysia
      11800 USM, Penang
      Malaysia
;
data_I
_audit_creation_method     SHELXL-97
_chemical_name_systematic
;
Ethyl 4-fluoro-3-nitrobenzoate
;
_chemical_name_common     ?
_chemical_formula_moiety     'C9 H8 F N O4'
_chemical_formula_sum     'C9 H8 F N O4'
_chemical_formula_iupac     'C9 H8 F N O4'
_chemical_formula_weight     213.16
_chemical_melting_point     ?
_symmetry_cell_setting     'monoclinic'
_symmetry_space_group_name_H-M     'P 21/c  '
_symmetry_space_group_name_Hall     '-P 2ybc  '
loop_
    _symmetry_equiv_pos_as_xyz
    'x, y, z'
    '-x, y+1/2, -z+1/2'
    '-x, -y, -z'
    'x, -y-1/2, z-1/2'
_cell_length_a     9.9246(3)
_cell_length_b     13.2883(3)
_cell_length_c     6.9310(2)
_cell_angle_alpha     90.00
_cell_angle_beta     94.410(2)
_cell_angle_gamma     90.00
_cell_volume     911.36(4)
_cell_formula_units_Z     4
_cell_measurement_reflns_used     5027
_cell_measurement_theta_min     2.57
_cell_measurement_theta_max     30.81
_cell_measurement_temperature     100
_exptl_crystal_description     'block'
_exptl_crystal_colour     'colourless'
_exptl_crystal_size_max     0.547
_exptl_crystal_size_mid     0.215
_exptl_crystal_size_min     0.092
_exptl_crystal_density_diffrn     1.554
_exptl_crystal_density_meas     ?
_exptl_crystal_density_method     'not measured'
_exptl_crystal_F_000     440
_exptl_absorpt_coefficient_mu     0.136
_exptl_absorpt_correction_type     multi-scan
_exptl_absorpt_process_details     '(SADABS; Bruker, 2005)'
_exptl_absorpt_correction_T_min     0.9294
_exptl_absorpt_correction_T_max     0.9876
_exptl_special_details
;
The crystal was placed in the cold stream of an Oxford Cryosystems Cobra
open-flow nitrogen cryostat (Cosier & Glazer, 1986) operating at 100.0(1) K.
;
_diffrn_ambient_temperature     100
_diffrn_radiation_type     'MoK\a'
_diffrn_radiation_wavelength     0.71073
_diffrn_radiation_source     'sealed tube'
_diffrn_radiation_monochromator     'graphite'
_diffrn_measurement_device_type     'Bruker SMART APEXII CCD area-detector'
_diffrn_measurement_method     '\f and \w scans'
_diffrn_detector_area_resol_mean     ?
_diffrn_reflns_number     12540
_diffrn_reflns_av_R_equivalents     0.0275
_diffrn_reflns_av_sigmaI/netI     0.0263
_diffrn_reflns_theta_min     2.06
_diffrn_reflns_theta_max     31.13
_diffrn_reflns_theta_full     31.13
_diffrn_measured_fraction_theta_max     0.993
_diffrn_measured_fraction_theta_full     0.993
_diffrn_reflns_limit_h_min     -14
_diffrn_reflns_limit_h_max     14
_diffrn_reflns_limit_k_min     -18
_diffrn_reflns_limit_k_max     19
_diffrn_reflns_limit_l_min     -10
_diffrn_reflns_limit_l_max     10
_diffrn_standards_number     0
_diffrn_standards_interval_count     ?
_diffrn_standards_interval_time     ?
_diffrn_standards_decay_%     ?
_refine_special_details
;
Refinement of <i>F</i>^2^ against ALL reflections. The weighted <i>R</i>-factor
<i>wR</i> and goodness of fit <i>S</i> are based on <i>F</i>^2^, conventional
<i>R</i>-factors <i>R</i> are based on <i>F</i>, with <i>F</i> set to zero for
negative <i>F</i>^2^. The threshold expression of <i>F</i>^2^ >
\s(<i>F</i>^2^) is used only for calculating <i>R</i>-factors(gt) <i>etc</i>.
and is not relevant to the choice of reflections for refinement.
<i>R</i>-factors based on <i>F</i>^2^ are statistically about twice as large
as those based on <i>F</i>, and <i>R</i>- factors based on ALL data will be
even larger.
;
_reflns_number_total     2913
_reflns_number_gt     2411
_reflns_threshold_expression     I>2\s(I)
_refine_ls_structure_factor_coef     Fsqd
_refine_ls_matrix_type     full
_refine_ls_R_factor_all     0.0560
_refine_ls_R_factor_gt     0.0451
_refine_ls_wR_factor_gt     0.1228
_refine_ls_wR_factor_ref     0.1389
_refine_ls_goodness_of_fit_ref     1.111
_refine_ls_restrained_S_all     1.111
_refine_ls_number_reflns     2913
_refine_ls_number_parameters     138
_refine_ls_number_restraints     0
_refine_ls_hydrogen_treatment     constr
_refine_ls_weighting_scheme     calc
_refine_ls_weighting_details
         'calc w=1/[\s^2^(Fo^2^)+(0.0772P)^2^+0.1955P] where P=(Fo^2^+2Fc^2^)/3'
_atom_sites_solution_hydrogens     geom
_atom_sites_solution_primary     direct
_atom_sites_solution_secondary     difmap
_refine_ls_shift/su_max     0.000
_refine_ls_shift/su_mean     0.000
_refine_diff_density_max     0.545
_refine_diff_density_min     -0.357
_refine_ls_extinction_method     SHELXL
_refine_ls_extinction_coef     0.018(4)
_refine_ls_extinction_expression
                                  'Fc^*^=kFc[1+0.001xFc^2^\l^3^/sin(2\q)]^-1/4^'
loop_
    _atom_type_symbol
    _atom_type_description
    _atom_type_scat_dispersion_real
    _atom_type_scat_dispersion_imag
    _atom_type_scat_source
    'C' 'C' 0.0033 0.0016
                         'International Tables Vol C Tables 4.2.6.8 and 6.1.1.4'
    'H' 'H' 0.0000 0.0000
                         'International Tables Vol C Tables 4.2.6.8 and 6.1.1.4'
    'N' 'N' 0.0061 0.0033
                         'International Tables Vol C Tables 4.2.6.8 and 6.1.1.4'
    'O' 'O' 0.0106 0.0060
                         'International Tables Vol C Tables 4.2.6.8 and 6.1.1.4'
    'F' 'F' 0.0171 0.0103
                         'International Tables Vol C Tables 4.2.6.8 and 6.1.1.4'
_computing_data_collection     'APEX2 (Bruker, 2005)'
_computing_cell_refinement     'SAINT (Bruker, 2005)'
_computing_data_reduction     'SAINT (Bruker, 2005)'
_computing_structure_solution     'SHELXTL (Sheldrick, 2008)'
_computing_structure_refinement     'SHELXTL (Sheldrick, 2008)'
_computing_molecular_graphics     'SHELXTL (Sheldrick, 2008)'
_computing_publication_material
                             'SHELXTL (Sheldrick, 2008) and PLATON (Spek, 2009)'
loop_
    _atom_site_type_symbol
    _atom_site_label
    _atom_site_fract_x
    _atom_site_fract_y
    _atom_site_fract_z
    _atom_site_U_iso_or_equiv
    _atom_site_adp_type
    _atom_site_calc_flag
    _atom_site_refinement_flags
    _atom_site_occupancy
    _atom_site_disorder_assembly
    _atom_site_disorder_group
    F F1 0.04351(7) 0.10679(6) 0.18019(12) 0.0241(2) Uani d . 1 . .
    O O1 0.07165(9) 0.29746(7) 0.29028(14) 0.0240(2) Uani d . 1 . .
    O O2 -0.04092(9) 0.39394(6) 0.08249(15) 0.0247(2) Uani d . 1 . .
    O O3 -0.52330(8) 0.30897(6) -0.00372(14) 0.0203(2) Uani d . 1 . .
    O O4 -0.58597(9) 0.14638(7) -0.02358(16) 0.0276(2) Uani d . 1 . .
    N N1 -0.02296(10) 0.31401(7) 0.16902(15) 0.0172(2) Uani d . 1 . .
    C C1 -0.31523(12) 0.08546(9) 0.06256(18) 0.0197(2) Uani d . 1 . .
    H H1A -0.3804 0.0356 0.0410 0.024 Uiso calc R 1 . .
    C C2 -0.18146(12) 0.05833(9) 0.10726(19) 0.0211(3) Uani d . 1 . .
    H H2A -0.1566 -0.0091 0.1139 0.025 Uiso calc R 1 . .
    C C3 -0.08581(11) 0.13301(9) 0.14173(17) 0.0181(2) Uani d . 1 . .
    C C4 -0.12280(11) 0.23409(8) 0.12960(16) 0.0154(2) Uani d . 1 . .
    C C5 -0.25648(11) 0.26145(8) 0.08154(16) 0.0154(2) Uani d . 1 . .
    H H5A -0.2807 0.3290 0.0710 0.018 Uiso calc R 1 . .
    C C6 -0.35338(11) 0.18648(8) 0.04945(17) 0.0161(2) Uani d . 1 . .
    C C7 -0.49936(11) 0.21032(9) 0.00323(18) 0.0179(2) Uani d . 1 . .
    C C8 -0.66549(12) 0.33789(10) -0.0398(2) 0.0231(3) Uani d . 1 . .
    H H8A -0.7170 0.3145 0.0648 0.028 Uiso calc R 1 . .
    H H8B -0.7035 0.3081 -0.1597 0.028 Uiso calc R 1 . .
    C C9 -0.67127(13) 0.45039(10) -0.0529(2) 0.0280(3) Uani d . 1 . .
    H H9A -0.7638 0.4716 -0.0713 0.042 Uiso calc R 1 . .
    H H9B -0.6233 0.4725 -0.1603 0.042 Uiso calc R 1 . .
    H H9C -0.6304 0.4791 0.0646 0.042 Uiso calc R 1 . .
loop_
    _atom_site_aniso_label
    _atom_site_aniso_U_11
    _atom_site_aniso_U_22
    _atom_site_aniso_U_33
    _atom_site_aniso_U_12
    _atom_site_aniso_U_13
    _atom_site_aniso_U_23
    F1 0.0168(3) 0.0239(4) 0.0312(4) 0.0077(3) 0.0003(3) 0.0020(3)
    O1 0.0153(4) 0.0295(5) 0.0264(5) 0.0006(3) -0.0037(3) 0.0008(4)
    O2 0.0228(4) 0.0174(4) 0.0333(5) -0.0018(3) -0.0025(4) 0.0042(4)
    O3 0.0123(4) 0.0155(4) 0.0324(5) 0.0009(3) -0.0017(3) 0.0002(3)
    O4 0.0191(4) 0.0176(4) 0.0453(6) -0.0038(3) -0.0041(4) 0.0012(4)
    N1 0.0141(4) 0.0180(5) 0.0196(5) 0.0007(3) 0.0017(3) -0.0015(4)
    C1 0.0201(5) 0.0148(5) 0.0242(6) -0.0008(4) 0.0010(4) -0.0002(4)
    C2 0.0229(6) 0.0140(5) 0.0263(6) 0.0037(4) 0.0015(5) 0.0004(4)
    C3 0.0166(5) 0.0185(5) 0.0192(5) 0.0049(4) 0.0015(4) 0.0006(4)
    C4 0.0144(5) 0.0158(5) 0.0159(5) 0.0007(4) 0.0010(4) 0.0001(4)
    C5 0.0144(5) 0.0149(5) 0.0169(5) 0.0018(4) 0.0014(4) 0.0005(4)
    C6 0.0148(5) 0.0152(5) 0.0181(5) 0.0005(4) 0.0004(4) -0.0001(4)
    C7 0.0157(5) 0.0162(5) 0.0216(5) -0.0003(4) 0.0005(4) 0.0003(4)
    C8 0.0119(5) 0.0218(6) 0.0350(7) 0.0007(4) -0.0013(4) 0.0022(5)
    C9 0.0188(6) 0.0213(6) 0.0426(8) 0.0040(4) -0.0050(5) -0.0051(5)
_geom_special_details
;
All e.s.d.'s (except the e.s.d. in the dihedral angle between two l.s. planes)
are estimated using the full covariance matrix. The cell e.s.d.'s are taken
into account individually in the estimation of e.s.d.'s in distances, angles
and torsion angles; correlations between e.s.d.'s in cell parameters are only
used when they are defined by crystal symmetry. An approximate (isotropic)
treatment of cell e.s.d.'s is used for estimating e.s.d.'s involving l.s.
planes.
;
loop_
    _geom_bond_atom_site_label_1
    _geom_bond_atom_site_label_2
    _geom_bond_site_symmetry_2
    _geom_bond_distance
    _geom_bond_publ_flag
    F1 C3 . 1.3368(13) yes
    O1 N1 . 1.2308(13) yes
    O2 N1 . 1.2261(13) yes
    O3 C7 . 1.3326(14) yes
    O3 C8 . 1.4653(13) yes
    O4 C7 . 1.2127(14) yes
    N1 C4 . 1.4638(15) yes
    C1 C2 . 1.3876(16) ?
    C1 C6 . 1.3959(16) ?
    C1 H1A . 0.9300 ?
    C2 C3 . 1.3814(17) ?
    C2 H2A . 0.9300 ?
    C3 C4 . 1.3932(16) ?
    C4 C5 . 1.3912(14) ?
    C5 C6 . 1.3906(15) ?
    C5 H5A . 0.9300 ?
    C6 C7 . 1.4935(15) ?
    C8 C9 . 1.4984(19) ?
    C8 H8A . 0.9700 ?
    C8 H8B . 0.9700 ?
    C9 H9A . 0.9600 ?
    C9 H9B . 0.9600 ?
    C9 H9C . 0.9600 ?
loop_
    _geom_angle_atom_site_label_1
    _geom_angle_atom_site_label_2
    _geom_angle_atom_site_label_3
    _geom_angle_site_symmetry_1
    _geom_angle_site_symmetry_3
    _geom_angle
    _geom_angle_publ_flag
    C7 O3 C8 . . 115.52(9) ?
    O2 N1 O1 . . 124.29(10) ?
    O2 N1 C4 . . 117.80(9) ?
    O1 N1 C4 . . 117.89(10) ?
    C2 C1 C6 . . 120.96(11) ?
    C2 C1 H1A . . 119.5 ?
    C6 C1 H1A . . 119.5 ?
    C3 C2 C1 . . 119.01(11) ?
    C3 C2 H2A . . 120.5 ?
    C1 C2 H2A . . 120.5 ?
    F1 C3 C2 . . 118.93(10) ?
    F1 C3 C4 . . 120.52(10) ?
    C2 C3 C4 . . 120.51(10) ?
    C5 C4 C3 . . 120.56(10) ?
    C5 C4 N1 . . 118.32(10) ?
    C3 C4 N1 . . 121.11(10) ?
    C6 C5 C4 . . 119.08(10) ?
    C6 C5 H5A . . 120.5 ?
    C4 C5 H5A . . 120.5 ?
    C5 C6 C1 . . 119.85(10) ?
    C5 C6 C7 . . 122.00(10) ?
    C1 C6 C7 . . 118.14(10) ?
    O4 C7 O3 . . 124.15(11) ?
    O4 C7 C6 . . 123.28(11) ?
    O3 C7 C6 . . 112.57(9) ?
    O3 C8 C9 . . 107.69(9) ?
    O3 C8 H8A . . 110.2 ?
    C9 C8 H8A . . 110.2 ?
    O3 C8 H8B . . 110.2 ?
    C9 C8 H8B . . 110.2 ?
    H8A C8 H8B . . 108.5 ?
    C8 C9 H9A . . 109.5 ?
    C8 C9 H9B . . 109.5 ?
    H9A C9 H9B . . 109.5 ?
    C8 C9 H9C . . 109.5 ?
    H9A C9 H9C . . 109.5 ?
    H9B C9 H9C . . 109.5 ?
loop_
    _geom_torsion_atom_site_label_1
    _geom_torsion_atom_site_label_2
    _geom_torsion_atom_site_label_3
    _geom_torsion_atom_site_label_4
    _geom_torsion_site_symmetry_1
    _geom_torsion_site_symmetry_2
    _geom_torsion_site_symmetry_3
    _geom_torsion_site_symmetry_4
    _geom_torsion
    _geom_torsion_publ_flag
    C6 C1 C2 C3 . . . . 0.93(19) ?
    C1 C2 C3 F1 . . . . -178.41(11) ?
    C1 C2 C3 C4 . . . . -0.74(19) ?
    F1 C3 C4 C5 . . . . 177.27(10) ?
    C2 C3 C4 C5 . . . . -0.36(18) ?
    F1 C3 C4 N1 . . . . -3.44(17) ?
    C2 C3 C4 N1 . . . . 178.93(11) ?
    O2 N1 C4 C5 . . . . -31.36(16) ?
    O1 N1 C4 C5 . . . . 146.88(11) ?
    O2 N1 C4 C3 . . . . 149.33(12) ?
    O1 N1 C4 C3 . . . . -32.42(16) ?
    C3 C4 C5 C6 . . . . 1.27(17) ?
    N1 C4 C5 C6 . . . . -178.04(10) ?
    C4 C5 C6 C1 . . . . -1.07(18) ?
    C4 C5 C6 C7 . . . . 178.12(10) ?
    C2 C1 C6 C5 . . . . -0.02(19) ?
    C2 C1 C6 C7 . . . . -179.25(11) ?
    C8 O3 C7 O4 . . . . 2.20(18) ?
    C8 O3 C7 C6 . . . . -177.35(10) ?
    C5 C6 C7 O4 . . . . -179.29(12) ?
    C1 C6 C7 O4 . . . . -0.09(19) ?
    C5 C6 C7 O3 . . . . 0.26(16) ?
    C1 C6 C7 O3 . . . . 179.47(11) ?
    C7 O3 C8 C9 . . . . -177.07(11) ?
loop_
    _geom_hbond_atom_site_label_D
    _geom_hbond_atom_site_label_H
    _geom_hbond_atom_site_label_A
    _geom_hbond_site_symmetry_A
    _geom_hbond_distance_DH
    _geom_hbond_distance_HA
    _geom_hbond_distance_DA
    _geom_hbond_angle_DHA
    _geom_hbond_publ_flag
    C1 H1A O4 3_455 0.93 2.44 3.2380(15) 144 yes
