# Supplementary material for: Ethyl 4-fluoro-3-nitro­benzoate
Source: Acta Crystallogr Sect E Struct Rep Online. 2009 Feb 21;65(Pt 3):o556. doi: 10.1107/S1600536809005224 (PMC2968581; doi:10.1107/S1600536809005224)
Supplement: Supplementary file 2 [file e-65-0o556-Isup2.hkl]

# 
# h,k,l, Fc-squared, Fo-squared, sigma(Fo-squared) and status flag 
# 
data_I
_shelx_title ' nb1_0m in P2(1)/c (100K)' 
_shelx_refln_list_code          4 
_shelx_F_calc_maximum      229.05 
_exptl_crystal_F_000       440.00 
_reflns_d_resolution_high  0.6875 
 
loop_ 
 _symmetry_equiv_pos_as_xyz 
 'x, y, z' 
 '-x, y+1/2, -z+1/2' 
 '-x, -y, -z' 
 'x, -y-1/2, z-1/2' 
 
_cell_length_a     9.9246 
_cell_length_b    13.2883 
_cell_length_c     6.9310 
_cell_angle_alpha  90.000 
_cell_angle_beta   94.410 
_cell_angle_gamma  90.000 
 
_shelx_F_squared_multiplier     1.000 
 
loop_ 
 _refln_index_h 
 _refln_index_k 
 _refln_index_l 
 _refln_F_squared_calc 
 _refln_F_squared_meas 
 _refln_F_squared_sigma 
 _refln_observed_status 
   1   0   0      857.28       -0.20      0.20 o 
   2   0   0     6175.98     6735.47    214.07 o 
   3   0   0     4876.94     5552.14     63.17 o 
   4   0   0      237.72      195.02      2.96 o 
   5   0   0      981.81     1196.97     14.47 o 
   6   0   0      284.44      327.07      5.23 o 
   7   0   0      873.11      917.50     12.79 o 
   8   0   0      201.16      236.55      4.90 o 
   9   0   0      105.06       91.43      4.08 o 
  10   0   0       77.86       83.48      2.86 o 
  11   0   0      297.48      338.98     11.69 o 
  12   0   0      169.24      210.83      6.37 o 
  13   0   0      277.96      338.33     15.40 o 
   1   1   0      703.67      710.67     11.91 o 
   2   1   0     1859.13     2071.66     19.43 o 
   3   1   0     1288.56     1433.75     17.57 o 
   4   1   0      218.59      219.18      3.02 o 
   5   1   0      439.65      507.17      6.20 o 
   6   1   0        7.87        6.40      0.46 o 
   7   1   0      232.23      284.62      3.90 o 
   8   1   0       91.02       96.77      2.14 o 
   9   1   0      265.66      257.81      5.99 o 
  10   1   0       80.31       89.32      2.28 o 
  11   1   0       44.92       46.38      2.07 o 
  12   1   0      405.16      468.44      9.03 o 
  13   1   0        1.15        0.76      2.46 o 
  14   1   0       89.44       73.51      7.26 o 
   0   2   0     8632.40    11604.78    145.76 o 
   1   2   0      113.62      124.21      1.39 o 
   2   2   0     2819.17     3024.82     25.27 o 
   3   2   0      371.21      403.31      3.81 o 
   4   2   0      518.81      525.37      5.42 o 
   5   2   0     1126.94     1346.17     11.56 o 
   6   2   0      139.06      146.80      1.94 o 
   7   2   0      106.99      111.53      2.21 o 
   8   2   0      652.83      603.08      8.80 o 
   9   2   0       10.34       12.05      1.04 o 
  10   2   0        2.01        0.53      0.52 o 
  11   2   0        1.60        1.70      0.77 o 
  12   2   0       36.91       38.01      3.64 o 
  13   2   0       29.16       34.61      3.17 o 
  14   2   0       57.29       61.78      6.88 o 
   1   3   0      134.46      141.97      1.48 o 
   2   3   0      532.47      586.27      5.56 o 
   3   3   0       38.60       36.12      0.68 o 
   4   3   0        0.17        0.14      0.21 o 
   5   3   0       12.70       17.03      0.64 o 
   6   3   0        1.98        4.08      0.43 o 
   7   3   0      280.84      257.88      3.12 o 
   8   3   0      123.18      131.43      2.28 o 
   9   3   0      418.65      409.70      5.39 o 
  10   3   0      367.97      410.68      6.05 o 
  11   3   0        6.50        7.61      1.55 o 
  12   3   0       69.91       79.66      3.69 o 
  13   3   0        1.80        2.08      2.02 o 
  14   3   0       72.66       69.81      4.94 o 
   0   4   0     1429.82     1618.02     17.51 o 
   1   4   0      913.64      955.00      8.07 o 
   2   4   0     2380.19     2752.89     23.43 o 
   3   4   0     2773.25     3127.55     26.58 o 
   4   4   0        4.58        7.50      0.46 o 
   5   4   0      366.30      337.28      3.80 o 
   6   4   0       47.33       39.56      0.98 o 
   7   4   0        2.65        2.18      0.45 o 
   8   4   0      853.36      876.67     11.02 o 
   9   4   0       15.35        8.13      0.83 o 
  10   4   0        7.52       12.31      1.33 o 
  11   4   0       98.62      102.87      4.02 o 
  12   4   0        3.34        4.89      1.45 o 
  13   4   0        2.16        0.90      1.38 o 
  14   4   0       13.97       13.32      2.85 o 
   1   5   0     1264.41     1442.55     15.92 o 
   2   5   0      100.50      101.84      1.40 o 
   3   5   0        0.60       -0.19      0.19 o 
   4   5   0      954.13     1112.29      9.50 o 
   5   5   0        4.64        3.43      0.36 o 
   6   5   0      119.18      129.33      2.02 o 
   7   5   0       29.94       28.03      1.10 o 
   8   5   0      108.12      117.47      2.70 o 
   9   5   0        1.65        5.03      0.84 o 
  10   5   0       10.95       12.64      1.53 o 
  11   5   0        1.79        4.04      1.42 o 
  12   5   0        2.97        1.99      1.32 o 
  13   5   0       15.44       18.02      2.35 o 
   0   6   0        8.01        5.68      0.47 o 
   1   6   0     2134.61     2612.86     21.48 o 
   2   6   0      371.62      485.18      4.75 o 
   3   6   0        3.45        7.44      0.45 o 
   4   6   0      163.88      208.24      2.58 o 
   5   6   0       56.07       53.24      1.03 o 
   6   6   0        7.95        5.26      0.55 o 
   7   6   0       63.32       60.20      1.77 o 
   8   6   0       16.43       17.21      1.12 o 
   9   6   0       49.46       56.12      2.12 o 
  10   6   0       20.58       22.74      1.77 o 
  11   6   0       63.65       73.37      3.59 o 
  12   6   0      103.13      104.86      4.43 o 
  13   6   0        9.68       12.04      2.11 o 
   1   7   0      889.63     1085.59      9.82 o 
   2   7   0       62.21       51.86      1.03 o 
   3   7   0        9.07        7.59      0.48 o 
   4   7   0      103.23      101.78      1.53 o 
   5   7   0       11.92        7.81      0.50 o 
   6   7   0      785.09      821.68     10.08 o 
   7   7   0       26.27       24.01      1.38 o 
   8   7   0      285.77      299.59      5.35 o 
   9   7   0       13.28       11.51      1.22 o 
  10   7   0        0.33        0.54      1.03 o 
  11   7   0       17.60       17.35      2.21 o 
  12   7   0      167.15      196.78      6.39 o 
  13   7   0       83.00       88.20      4.36 o 
   0   8   0      557.17      616.96      8.94 o 
   1   8   0      853.38     1010.69      9.32 o 
   2   8   0        0.68        3.12      0.39 o 
   3   8   0        1.95        2.25      0.38 o 
   4   8   0       68.34       76.03      1.42 o 
   5   8   0       49.91       49.98      1.27 o 
   6   8   0     1568.76     1541.46     16.65 o 
   7   8   0      200.66      184.96      4.01 o 
   8   8   0       13.27       12.33      1.21 o 
   9   8   0       13.71       15.95      1.57 o 
  10   8   0       19.77       16.96      2.12 o 
  11   8   0       28.31       25.24      2.85 o 
  12   8   0       34.64       34.48      5.12 o 
  13   8   0       12.67       14.32      3.70 o 
   1   9   0       31.51       34.36      0.95 o 
   2   9   0     1191.84     1225.94     11.28 o 
   3   9   0       10.21        9.99      0.72 o 
   4   9   0        1.62        2.14      0.50 o 
   5   9   0      425.89      431.62      5.67 o 
   6   9   0      205.15      186.84      3.23 o 
   7   9   0      140.99      121.34      2.82 o 
   8   9   0      168.62      168.63      4.23 o 
   9   9   0       16.39       12.21      1.69 o 
  10   9   0      404.66      415.22      9.98 o 
  11   9   0        3.59        2.89      1.43 o 
  12   9   0       41.60       39.30      3.15 o 
   0  10   0      411.38      449.71      7.89 o 
   1  10   0      464.88      477.05      5.54 o 
   2  10   0     1997.01     2196.38     21.34 o 
   3  10   0      110.80      115.66      2.08 o 
   4  10   0      784.12      794.84      9.32 o 
   5  10   0      109.36      114.25      2.39 o 
   6  10   0      136.28      113.33      2.46 o 
   7  10   0      294.28      274.81      5.64 o 
   8  10   0        0.34        0.68      0.89 o 
   9  10   0      208.84      222.54     10.44 o 
  10  10   0       32.95       36.57      5.60 o 
  11  10   0       36.35       40.60      4.04 o 
  12  10   0      162.58      175.46      9.17 o 
   1  11   0       52.51       63.22      1.61 o 
   2  11   0      409.95      420.20      5.15 o 
   3  11   0        3.16        7.77      0.83 o 
   4  11   0        0.03        0.00      0.50 o 
   5  11   0      137.59      144.52      2.83 o 
   6  11   0       19.85       14.06      1.18 o 
   7  11   0        0.96        1.27      0.94 o 
   8  11   0        0.62       -0.18      1.00 o 
   9  11   0        2.58        4.51      1.49 o 
  10  11   0      191.55      195.57      6.45 o 
  11  11   0        0.22        0.98      1.36 o 
   0  12   0       86.39       89.13      2.85 o 
   1  12   0       30.11       31.84      1.26 o 
   2  12   0      428.51      451.37      6.01 o 
   3  12   0      140.31      127.07      2.60 o 
   4  12   0        9.19        9.58      0.89 o 
   5  12   0       31.68       34.28      1.62 o 
   6  12   0       12.16       14.89      1.72 o 
   7  12   0      238.60      240.31      5.54 o 
   8  12   0       14.37       21.29      2.37 o 
   9  12   0       84.68       97.76      4.37 o 
  10  12   0       17.90       19.78      2.48 o 
  11  12   0        2.96        5.38      1.63 o 
   1  13   0       38.07       34.38      1.39 o 
   2  13   0      122.88      100.84      2.49 o 
   3  13   0        5.65        4.55      0.74 o 
   4  13   0       80.30       72.34      2.39 o 
   5  13   0       19.97       20.01      1.73 o 
   6  13   0        3.25        3.54      1.11 o 
   7  13   0        3.21        2.92      1.68 o 
   8  13   0       15.03       14.53      2.21 o 
   9  13   0        9.44       10.98      2.07 o 
  10  13   0       57.54       67.47      4.41 o 
   0  14   0      101.80      123.65      3.71 o 
   1  14   0      203.11      208.62      4.68 o 
   2  14   0       20.95       24.42      1.72 o 
   3  14   0      332.54      315.33      6.23 o 
   4  14   0       88.41       85.59      3.85 o 
   5  14   0       19.58       24.41      2.11 o 
   6  14   0       53.50       55.21      6.69 o 
   7  14   0        1.68        2.63      1.57 o 
   8  14   0       18.23       18.37      3.03 o 
   9  14   0        3.86        9.97      2.05 o 
   1  15   0       29.80       28.82      1.92 o 
   2  15   0        2.46        5.15      1.12 o 
   3  15   0       32.50       29.72      2.30 o 
   4  15   0       33.15       38.23      3.38 o 
   5  15   0        1.12       -0.36      1.29 o 
   6  15   0      136.72      149.04      5.94 o 
   7  15   0       40.67       48.54      3.47 o 
   8  15   0       66.20       72.69      4.23 o 
   9  15   0        8.80        7.10      1.87 o 
   0  16   0       67.36       80.27      6.36 o 
   1  16   0       24.19       29.61      3.05 o 
   2  16   0        0.53        0.79      1.58 o 
   3  16   0       21.30       26.75      3.03 o 
   4  16   0        4.36        2.45      2.20 o 
   5  16   0        1.49        4.36      1.89 o 
   6  16   0        4.35        1.27      2.25 o 
   7  16   0        9.24        9.37      2.66 o 
   8  16   0        8.18        8.61      2.08 o 
   1  17   0       90.16      102.62      9.53 o 
   2  17   0       22.32       32.55      4.92 o 
   3  17   0        0.44       -1.29      2.33 o 
   4  17   0      173.76      211.47      8.16 o 
   5  17   0       48.63       55.16      4.43 o 
   6  17   0       29.90       29.81      3.61 o 
   0  18   0        8.92       13.10      3.76 o 
   1  18   0       68.84       69.49      6.69 o 
   2  18   0       12.14       14.70      4.04 o 
   3  18   0        0.03        1.94      2.81 o 
   4  18   0        0.16        3.59      2.79 o 
   5  18   0       23.39       19.28      3.16 o 
   1  19   0        1.67        0.87      2.93 o 
   2  19   0        3.87        5.91      3.29 o 
 -14   1   1        0.60        2.08      2.77 o 
 -13   1   1        0.55        1.90      1.53 o 
 -12   1   1       10.63       13.32      1.89 o 
 -11   1   1       45.54       46.29      2.96 o 
 -10   1   1      427.25      408.31      7.02 o 
  -9   1   1       83.04       92.79      2.20 o 
  -8   1   1       48.64       57.86      2.64 o 
  -7   1   1      396.23      425.34      4.68 o 
  -6   1   1       23.01       29.26      1.82 o 
  -5   1   1     1025.27     1052.81      9.87 o 
  -4   1   1        3.59        2.19      0.32 o 
  -3   1   1      281.47      284.52      2.92 o 
  -2   1   1      114.92      120.44      1.37 o 
  -1   1   1      110.67      131.74      1.63 o 
   0   1   1      211.68      234.71      3.53 o 
   1   1   1       97.54       95.74      1.15 o 
   2   1   1        2.20       -0.25      0.25 o 
   3   1   1      908.78      901.83      7.39 o 
   4   1   1     1921.69     2012.81     16.04 o 
   5   1   1      104.28      119.49      1.74 o 
   6   1   1      926.26      987.78      9.63 o 
   7   1   1      111.70      108.48      2.56 o 
   8   1   1      358.29      351.37      5.00 o 
   9   1   1      538.04      519.28      6.97 o 
  10   1   1        4.16        3.04      0.72 o 
  11   1   1        1.14        2.86      0.82 o 
  12   1   1        4.55        4.50      1.25 o 
  13   1   1        1.78        4.70      1.95 o 
  14   1   1       52.30       64.14      7.07 o 
 -14   2   1       17.87       12.60      3.69 o 
 -13   2   1       20.89       22.77      3.07 o 
 -12   2   1        7.34        7.09      1.37 o 
 -11   2   1       17.32       19.65      1.46 o 
 -10   2   1      128.47      110.13      2.59 o 
  -9   2   1        1.00        1.38      0.53 o 
  -8   2   1     2261.63     2262.94     23.07 o 
  -7   2   1       12.02       14.25      0.69 o 
  -6   2   1      507.58      506.95      5.27 o 
  -5   2   1     3676.92     3936.65     33.35 o 
  -4   2   1       18.88       16.19      0.73 o 
  -3   2   1      964.96     1017.21      8.96 o 
  -2   2   1     2371.66     2453.73     21.03 o 
  -1   2   1     1644.55     1703.10     14.63 o 
   0   2   1      685.74      687.08      6.97 o 
   1   2   1     2060.40     2093.26     18.79 o 
   2   2   1      230.69      221.04      2.36 o 
   3   2   1     1025.16     1076.34      8.40 o 
   4   2   1      476.63      565.51      4.75 o 
   5   2   1     1456.24     1551.75     13.02 o 
   6   2   1     1262.04     1306.59     11.80 o 
   7   2   1      376.74      354.04      4.33 o 
   8   2   1     1092.99     1121.37     11.55 o 
   9   2   1        5.30        9.00      0.81 o 
  10   2   1       55.02       42.99      1.99 o 
  11   2   1        2.93        5.07      1.00 o 
  12   2   1        4.11        6.99      2.26 o 
  13   2   1       93.81       95.57      5.24 o 
  14   2   1        8.62        8.29      2.45 o 
 -14   3   1      109.35      121.06      7.01 o 
 -13   3   1        0.09        0.87      1.34 o 
 -12   3   1      142.60      151.68      4.45 o 
 -11   3   1       23.71       25.36      1.77 o 
 -10   3   1      233.28      217.45      4.32 o 
  -9   3   1      167.92      187.84      3.41 o 
  -8   3   1      287.51      296.11      4.08 o 
  -7   3   1      217.65      234.73      3.14 o 
  -6   3   1      135.88      139.41      2.38 o 
  -5   3   1      158.59      171.89      2.19 o 
  -4   3   1     1712.81     1874.44     15.57 o 
  -3   3   1       78.62       73.20      1.18 o 
  -2   3   1        1.21       -0.20      0.20 o 
  -1   3   1      514.34      558.40      4.82 o 
   0   3   1      115.64      153.36      1.59 o 
   1   3   1      115.76      102.69      1.19 o 
   2   3   1       42.57       40.72      0.74 o 
   3   3   1      576.21      661.45      6.42 o 
   4   3   1     1077.66     1136.28     11.02 o 
   5   3   1        0.58        0.25      0.24 o 
   6   3   1     1127.32     1173.73     14.22 o 
   7   3   1      496.99      495.44      6.06 o 
   8   3   1      333.57      344.54      4.72 o 
   9   3   1      239.83      218.28      3.88 o 
  10   3   1       23.67       22.71      1.75 o 
  11   3   1      160.77      158.95      4.37 o 
  12   3   1        2.16        3.21      1.34 o 
  13   3   1       48.16       53.79      4.27 o 
  14   3   1      112.44      110.67      6.02 o 
 -14   4   1       19.08       19.63      4.86 o 
 -13   4   1       44.84       56.70      5.91 o 
 -12   4   1       13.46       14.92      4.65 o 
 -11   4   1       16.68       20.02      1.64 o 
 -10   4   1       75.53       63.67      2.20 o 
  -9   4   1      859.92      800.14     10.99 o 
  -8   4   1       30.82       32.17      1.61 o 
  -7   4   1       88.98       84.17      1.83 o 
  -6   4   1       12.60       20.52      0.74 o 
  -5   4   1        3.61        8.67      0.58 o 
  -4   4   1      101.98      110.36      2.02 o 
  -3   4   1        1.89        0.19      0.22 o 
  -2   4   1      394.64      399.14      3.92 o 
  -1   4   1     2944.65     3081.74     25.10 o 
   0   4   1     2797.05     2896.10     24.66 o 
   1   4   1      440.54      438.73      4.11 o 
   2   4   1      345.22      310.82      3.09 o 
   3   4   1     1082.97     1145.59     10.62 o 
   4   4   1      328.03      354.82      6.14 o 
   5   4   1      121.21      124.96      1.74 o 
   6   4   1       28.21       37.06      0.92 o 
   7   4   1       11.91       11.87      0.74 o 
   8   4   1      827.31      762.49     12.21 o 
   9   4   1      258.55      203.70      4.31 o 
  10   4   1       58.50       55.13      2.48 o 
  11   4   1       11.04       14.23      1.87 o 
  12   4   1        6.82        6.19      1.61 o 
  13   4   1        7.19       10.53      2.85 o 
 -13   5   1        5.58        9.00      1.91 o 
 -12   5   1       16.13       16.88      2.21 o 
 -11   5   1       14.03       13.39      1.68 o 
 -10   5   1        0.95        0.83      0.72 o 
  -9   5   1       69.20       55.15      2.16 o 
  -8   5   1       27.31       19.94      1.19 o 
  -7   5   1      260.30      254.16      4.46 o 
  -6   5   1      387.91      388.55      4.34 o 
  -5   5   1      177.63      170.34      2.87 o 
  -4   5   1     1631.95     1761.73     16.39 o 
  -3   5   1     1355.84     1337.95     12.54 o 
  -2   5   1      383.15      391.42      3.84 o 
  -1   5   1       50.76       60.04      0.91 o 
   0   5   1      420.99      414.04      3.81 o 
   1   5   1      484.10      518.17      4.68 o 
   2   5   1     1252.75     1276.40     11.70 o 
   3   5   1     1035.33     1136.57     11.12 o 
   4   5   1       81.74       65.20      1.19 o 
   5   5   1      597.58      589.62      5.74 o 
   6   5   1      222.73      217.60      2.80 o 
   7   5   1        9.25        7.76      0.73 o 
   8   5   1      116.42       95.59      2.12 o 
   9   5   1        9.71        9.91      0.91 o 
  10   5   1       42.93       44.24      3.34 o 
  11   5   1       46.92       46.14      2.94 o 
  12   5   1       53.33       57.80      3.74 o 
  13   5   1      308.30      348.10      9.11 o 
 -13   6   1       14.05       14.19      2.30 o 
 -12   6   1       28.90       31.07      2.77 o 
 -11   6   1        8.98        6.73      1.60 o 
 -10   6   1       44.81       52.01      2.14 o 
  -9   6   1      215.41      201.67      4.21 o 
  -8   6   1       78.23       79.51      2.36 o 
  -7   6   1      925.06      880.68     11.82 o 
  -6   6   1      479.14      428.63      5.53 o 
  -5   6   1       80.67       97.93      1.73 o 
  -4   6   1      334.93      354.44      4.05 o 
  -3   6   1       42.72       44.41      1.05 o 
  -2   6   1     2680.49     2810.26     24.08 o 
  -1   6   1       80.48       64.51      1.03 o 
   0   6   1      599.62      588.49      5.77 o 
   1   6   1     4583.02     5018.57     44.23 o 
   2   6   1       65.73       67.33      1.19 o 
   3   6   1     1527.24     1569.99     17.63 o 
   4   6   1        3.55        1.09      0.43 o 
   5   6   1       63.86       44.61      1.10 o 
   6   6   1      150.33      145.46      2.18 o 
   7   6   1       61.59       55.30      1.49 o 
   8   6   1       39.48       38.38      1.41 o 
   9   6   1        0.04        0.25      0.64 o 
  10   6   1        1.26        1.12      1.13 o 
  11   6   1       30.53       31.34      3.08 o 
  12   6   1        0.25       -0.28      1.69 o 
  13   6   1       51.16       45.74      3.28 o 
 -13   7   1        0.27        1.81      1.39 o 
 -12   7   1        3.90        2.27      1.55 o 
 -11   7   1        0.05        2.21      1.30 o 
 -10   7   1       19.66       18.75      2.12 o 
  -9   7   1       13.86       12.04      1.11 o 
  -8   7   1       21.45       21.83      1.44 o 
  -7   7   1      197.28      171.24      3.42 o 
  -6   7   1      623.83      591.32      7.23 o 
  -5   7   1       43.44       39.46      1.19 o 
  -4   7   1       26.63       25.68      0.87 o 
  -3   7   1       30.27       28.65      0.76 o 
  -2   7   1      501.55      526.76      4.99 o 
  -1   7   1        1.80        3.61      0.35 o 
   0   7   1        0.27        0.24      0.24 o 
   1   7   1      250.11      272.93      3.00 o 
   2   7   1       13.21       15.28      0.59 o 
   3   7   1       14.12       12.53      0.59 o 
   4   7   1        4.43        4.49      0.54 o 
   5   7   1      296.42      267.06      3.26 o 
   6   7   1      605.34      564.63      6.38 o 
   7   7   1       42.32       36.84      1.76 o 
   8   7   1        3.06        1.87      0.72 o 
   9   7   1       15.96       13.02      1.55 o 
  10   7   1        4.50        3.38      1.26 o 
  11   7   1       19.95       18.64      2.54 o 
  12   7   1       26.15       25.88      2.62 o 
  13   7   1       72.29       78.04      5.20 o 
 -13   8   1       26.71       22.77      2.58 o 
 -12   8   1      142.15      154.03     10.26 o 
 -11   8   1        3.57        5.16      1.58 o 
 -10   8   1       10.96       17.68      2.98 o 
  -9   8   1       55.52       51.53      2.28 o 
  -8   8   1       72.96       88.36      2.42 o 
  -7   8   1        2.75        1.10      0.56 o 
  -6   8   1      136.63      139.51      2.66 o 
  -5   8   1        5.38        4.02      0.60 o 
  -4   8   1      526.41      535.13      6.17 o 
  -3   8   1        2.89        2.33      0.35 o 
  -2   8   1       55.86       67.26      1.24 o 
  -1   8   1       64.84       50.32      1.05 o 
   0   8   1        4.99        3.79      0.40 o 
   1   8   1       37.15       25.06      0.79 o 
   2   8   1      179.99      162.91      2.25 o 
   3   8   1        7.01        8.77      0.57 o 
   4   8   1      619.76      617.00      6.75 o 
   5   8   1       91.85       81.96      1.66 o 
   6   8   1      551.77      591.42      6.71 o 
   7   8   1      467.23      477.41      7.38 o 
   8   8   1        0.20        0.63      0.73 o 
   9   8   1      115.60      110.88      4.19 o 
  10   8   1        0.18        0.40      1.10 o 
  11   8   1      206.19      227.99      6.85 o 
  12   8   1       10.05       12.06      2.01 o 
 -12   9   1       22.58       21.63      2.99 o 
 -11   9   1       90.07      108.67      4.65 o 
 -10   9   1        0.30       -0.82      1.05 o 
  -9   9   1      170.66      160.47      5.34 o 
  -8   9   1      157.10      138.70      3.77 o 
  -7   9   1        8.52        9.27      0.91 o 
  -6   9   1      829.04      849.59     10.01 o 
  -5   9   1      136.89      128.13      2.51 o 
  -4   9   1        1.70        1.53      0.50 o 
  -3   9   1        7.60        8.55      0.72 o 
  -2   9   1       85.90       78.12      1.47 o 
  -1   9   1       33.47       33.72      0.96 o 
   0   9   1       99.77       95.60      1.63 o 
   1   9   1       80.64       77.93      1.46 o 
   2   9   1        4.34        3.00      0.48 o 
   3   9   1       10.78        9.61      0.70 o 
   4   9   1        0.09        0.76      0.41 o 
   5   9   1     1265.65     1263.16     13.82 o 
   6   9   1        0.04        0.86      0.58 o 
   7   9   1      248.58      214.67      4.29 o 
   8   9   1       70.29       73.48      2.98 o 
   9   9   1       24.55       22.42      2.23 o 
  10   9   1       42.69       50.28      3.20 o 
  11   9   1       61.99       68.67      3.77 o 
  12   9   1        9.33        6.09      1.68 o 
 -12  10   1        1.12        2.81      1.48 o 
 -11  10   1       23.26       23.32      2.64 o 
 -10  10   1       15.77       18.25      2.71 o 
  -9  10   1        2.26        2.36      1.32 o 
  -8  10   1       37.39       39.44      2.74 o 
  -7  10   1      155.41      132.02      2.95 o 
  -6  10   1       32.35       28.28      1.32 o 
  -5  10   1        7.11        8.11      0.86 o 
  -4  10   1       21.97       21.11      1.09 o 
  -3  10   1       18.14       18.38      0.99 o 
  -2  10   1      886.84      802.04      9.06 o 
  -1  10   1        0.54        0.33      0.39 o 
   0  10   1       44.47       42.04      1.18 o 
   1  10   1      903.95      842.94      8.89 o 
   2  10   1        9.61        4.47      0.57 o 
   3  10   1        8.29        5.47      0.61 o 
   4  10   1        6.78        8.31      0.70 o 
   5  10   1        1.64        1.02      0.56 o 
   6  10   1        4.53        0.98      0.68 o 
   7  10   1      199.48      182.47      4.36 o 
   8  10   1        0.08        1.29      1.22 o 
   9  10   1       23.54       21.78      4.05 o 
  10  10   1        0.76        0.15      1.24 o 
  11  10   1       45.70       54.92      3.55 o 
  12  10   1       36.07       34.42      2.90 o 
 -11  11   1       75.85       85.03      4.28 o 
 -10  11   1       29.12       28.61      3.70 o 
  -9  11   1       83.69       75.36      3.84 o 
  -8  11   1       16.53       18.59      2.18 o 
  -7  11   1        1.91        2.66      0.89 o 
  -6  11   1      131.09      116.82      2.75 o 
  -5  11   1       23.84       19.14      1.14 o 
  -4  11   1        2.45        2.05      0.60 o 
  -3  11   1     1334.12     1204.45     13.44 o 
  -2  11   1      100.44      102.48      2.34 o 
  -1  11   1        0.05       -0.42      0.42 o 
   0  11   1      191.99      180.37      2.96 o 
   1  11   1       34.27       27.49      1.12 o 
   2  11   1     1795.05     1668.93     16.64 o 
   3  11   1       60.11       55.70      1.61 o 
   4  11   1       63.17       55.04      1.78 o 
   5  11   1      118.44      113.72      2.85 o 
   6  11   1        0.01        0.97      0.71 o 
   7  11   1       40.20       46.28      2.50 o 
   8  11   1       78.63       67.76      3.50 o 
   9  11   1       15.19       19.23      2.31 o 
  10  11   1      181.34      178.03      6.11 o 
  11  11   1       34.84       28.44      2.80 o 
 -11  12   1       26.01       30.61      3.34 o 
 -10  12   1      159.45      156.20      5.84 o 
  -9  12   1        0.09        0.35      1.25 o 
  -8  12   1       39.66       36.78      3.47 o 
  -7  12   1      164.09      166.46      5.53 o 
  -6  12   1      167.78      166.91      3.82 o 
  -5  12   1        6.34        7.24      0.91 o 
  -4  12   1      164.11      170.88      3.37 o 
  -3  12   1        0.15        1.04      0.62 o 
  -2  12   1      898.96      855.04     10.76 o 
  -1  12   1      142.93      127.65      2.72 o 
   0  12   1       84.17       76.88      2.65 o 
   1  12   1      145.01      134.70      2.62 o 
   2  12   1      474.51      455.69      5.59 o 
   3  12   1       47.70       35.47      1.44 o 
   4  12   1      388.33      373.69      6.16 o 
   5  12   1        0.00        1.05      1.04 o 
   6  12   1       35.41       27.88      2.11 o 
   7  12   1      101.96      109.15      4.39 o 
   8  12   1       63.84       54.64      6.13 o 
   9  12   1       27.13       26.79      2.67 o 
  10  12   1        6.07        6.38      1.81 o 
  11  12   1        0.02        0.00      1.95 o 
 -10  13   1        0.71        1.45      1.38 o 
  -9  13   1       23.65       17.13      2.56 o 
  -8  13   1      120.90      103.65      4.57 o 
  -7  13   1        0.14       -0.38      1.06 o 
  -6  13   1        0.50        1.31      1.19 o 
  -5  13   1       18.75       16.23      1.55 o 
  -4  13   1        3.40        1.38      0.85 o 
  -3  13   1      172.05      141.30      3.26 o 
  -2  13   1       75.23       65.23      2.14 o 
  -1  13   1       36.42       35.42      1.60 o 
   0  13   1      187.60      167.58      3.50 o 
   1  13   1        0.91        0.23      0.61 o 
   2  13   1      354.63      297.99      4.37 o 
   3  13   1        2.79        2.92      0.82 o 
   4  13   1       57.37       57.49      2.73 o 
   5  13   1        2.88        1.87      1.15 o 
   6  13   1       42.12       41.73      2.88 o 
   7  13   1      280.68      283.84      7.74 o 
   8  13   1       33.43       30.71      2.80 o 
   9  13   1       24.13       20.87      2.61 o 
  10  13   1      285.96      319.80      9.08 o 
  -9  14   1        0.21        1.16      1.54 o 
  -8  14   1       20.13       19.70      2.52 o 
  -7  14   1        9.12       12.89      2.13 o 
  -6  14   1        0.13        1.23      1.41 o 
  -5  14   1       74.89       76.93      3.56 o 
  -4  14   1       60.84       56.59      3.07 o 
  -3  14   1       18.95       15.50      2.32 o 
  -2  14   1       80.33       77.36      2.70 o 
  -1  14   1        0.01        1.07      0.80 o 
   0  14   1        4.98        4.33      0.99 o 
   1  14   1      110.02      105.93      2.77 o 
   2  14   1       17.19       15.11      1.42 o 
   3  14   1       16.23       16.00      2.12 o 
   4  14   1       87.05       82.68      5.65 o 
   5  14   1       14.69       22.97      2.78 o 
   6  14   1       13.37       19.55      2.33 o 
   7  14   1       10.67       10.01      1.95 o 
   8  14   1        2.28        1.06      2.02 o 
   9  14   1       39.97       47.79      3.51 o 
  -9  15   1        0.27        2.03      1.65 o 
  -8  15   1       13.18        9.52      2.59 o 
  -7  15   1      101.79      118.65      5.08 o 
  -6  15   1      113.52      117.38      6.04 o 
  -5  15   1       64.77       79.52      4.65 o 
  -4  15   1       61.95       70.05      3.51 o 
  -3  15   1        0.92       -0.52      1.12 o 
  -2  15   1       77.70       68.90      4.51 o 
  -1  15   1       37.61       45.31      2.80 o 
   0  15   1      142.01      163.62      5.08 o 
   1  15   1       63.79       61.66      5.77 o 
   2  15   1        2.66        2.16      1.45 o 
   3  15   1      119.33      136.21      4.77 o 
   4  15   1       79.83       90.73      5.64 o 
   5  15   1      114.53      107.63      4.46 o 
   6  15   1       41.29       50.05      3.37 o 
   7  15   1        1.64        2.77      1.56 o 
   8  15   1       10.12       14.39      4.17 o 
  -8  16   1       28.33       29.78      4.69 o 
  -7  16   1       24.36       16.80      2.88 o 
  -6  16   1        3.72        1.53      1.85 o 
  -5  16   1      164.17      175.07      7.29 o 
  -4  16   1      149.77      151.40      6.56 o 
  -3  16   1        5.47        4.72      1.75 o 
  -2  16   1        2.35        1.77      2.34 o 
  -1  16   1       29.71       29.01      3.90 o 
   0  16   1       31.14       26.98      5.18 o 
   1  16   1        7.39        9.86      3.17 o 
   2  16   1       64.82       61.85      6.19 o 
   3  16   1       21.15       18.40      4.68 o 
   4  16   1        4.42        3.80      1.87 o 
   5  16   1      133.48      141.52      5.35 o 
   6  16   1       10.11        8.14      2.05 o 
   7  16   1        1.71        0.97      1.53 o 
  -6  17   1       31.78       28.36      3.57 o 
  -5  17   1      155.73      153.33      7.53 o 
  -4  17   1        0.01       -2.06      2.06 o 
  -3  17   1       22.74       19.06      2.85 o 
  -2  17   1       27.62       30.98      2.69 o 
  -1  17   1       95.69      108.09      5.46 o 
   0  17   1      110.89      118.00      8.23 o 
   1  17   1       50.93       60.67      6.36 o 
   2  17   1        1.15        0.78      2.32 o 
   3  17   1       69.74       78.54      7.28 o 
   4  17   1      278.85      292.61     14.53 o 
   5  17   1       26.11       23.60      7.17 o 
   6  17   1        2.31        2.77      1.70 o 
  -5  18   1       23.52       19.83      3.22 o 
  -4  18   1      115.16      131.58      6.50 o 
  -3  18   1       34.32       35.82      3.71 o 
  -2  18   1       15.46       16.74      2.93 o 
  -1  18   1        9.92       10.78      3.83 o 
   0  18   1        3.43       10.76      3.57 o 
   1  18   1        0.73        0.43      2.60 o 
   2  18   1        4.06        1.37      2.67 o 
   3  18   1      248.58      242.20     13.23 o 
   4  18   1       24.26       32.93      5.41 o 
  -1  19   1        1.38        0.99      3.26 o 
   0  19   1        2.99        8.93      3.69 o 
   1  19   1       32.27       36.55      5.67 o 
 -14   0   2        2.71        1.99      2.74 o 
 -13   0   2      483.29      511.96     20.48 o 
 -12   0   2       42.13       39.72      5.06 o 
 -11   0   2       35.47       35.43      3.06 o 
 -10   0   2        1.19        0.72      0.98 o 
  -9   0   2       49.36       51.15      3.98 o 
  -8   0   2      245.80      222.85      8.36 o 
  -7   0   2       96.86       85.89      2.46 o 
  -6   0   2     1051.26     1084.58     14.59 o 
  -5   0   2      135.84      138.28      2.61 o 
  -4   0   2      758.09      765.87     10.24 o 
  -3   0   2     1033.98     1095.74     22.53 o 
  -2   0   2     1087.14     1115.37     18.09 o 
  -1   0   2    52464.30    37985.48    992.16 o 
   0   0   2     9060.74    10664.56    277.57 o 
   1   0   2      655.07      646.97     12.89 o 
   2   0   2       14.96        7.18      0.46 o 
   3   0   2      394.31      441.88      5.21 o 
   4   0   2     1037.62     1083.26     12.05 o 
   5   0   2      284.01      297.31      4.38 o 
   6   0   2      954.47      921.09     11.67 o 
   7   0   2        8.48       11.33      1.05 o 
   8   0   2       12.25        8.33      1.03 o 
   9   0   2       34.29       34.67      2.28 o 
  10   0   2       77.62       71.80      3.95 o 
  11   0   2      210.65      230.00     19.87 o 
  12   0   2      411.65      501.25     13.89 o 
  13   0   2        0.95        3.10      1.85 o 
 -14   1   2       10.49       16.29      2.82 o 
 -13   1   2      416.39      422.23     12.68 o 
 -12   1   2       16.13       10.41      2.67 o 
 -11   1   2      103.78      103.37      4.76 o 
 -10   1   2      184.61      171.40      3.85 o 
  -9   1   2        4.83        4.23      0.88 o 
  -8   1   2      216.58      211.73      3.50 o 
  -7   1   2        0.00       -0.27      0.33 o 
  -6   1   2      522.66      522.69      5.75 o 
  -5   1   2       47.32       33.22      0.85 o 
  -4   1   2     3028.29     3097.29     31.06 o 
  -3   1   2      136.12      129.27      1.75 o 
  -2   1   2     2437.86     2451.78     27.54 o 
  -1   1   2     4461.82     4868.23     73.88 o 
   0   1   2     6540.39     7165.62     94.13 o 
   1   1   2     2086.89     2061.45     21.61 o 
   2   1   2      520.58      596.63      5.61 o 
   3   1   2      457.67      433.36      3.78 o 
   4   1   2      649.07      720.15      6.33 o 
   5   1   2       39.38       45.26      0.89 o 
   6   1   2      324.56      337.62      3.68 o 
   7   1   2       70.16       70.80      1.70 o 
   8   1   2       45.09       35.81      1.36 o 
   9   1   2        0.47        0.86      0.57 o 
  10   1   2        3.51        2.24      0.97 o 
  11   1   2      100.11      114.95      3.73 o 
  12   1   2       88.50       88.56      4.25 o 
  13   1   2       12.58       10.64      1.71 o 
 -14   2   2       19.17       21.57      3.18 o 
 -13   2   2       56.90       62.99      4.49 o 
 -12   2   2        2.96        4.29      1.52 o 
 -11   2   2        2.04        3.97      1.15 o 
 -10   2   2       21.01       18.27      1.45 o 
  -9   2   2      382.85      368.48      5.97 o 
  -8   2   2      312.61      296.52      4.10 o 
  -7   2   2       74.85       74.97      1.61 o 
  -6   2   2      156.29      160.89      2.17 o 
  -5   2   2      556.97      572.14      6.00 o 
  -4   2   2        0.98        1.14      0.24 o 
  -3   2   2     2234.77     2319.16     21.74 o 
  -2   2   2        2.18        0.81      0.23 o 
  -1   2   2     5400.76     6034.24     72.35 o 
   0   2   2      230.20      243.98      3.23 o 
   1   2   2     1940.06     1941.45     21.82 o 
   2   2   2      664.98      671.93      6.34 o 
   3   2   2       90.16       76.38      1.38 o 
   4   2   2     1362.48     1458.06     12.77 o 
   5   2   2       73.38       69.77      1.32 o 
   6   2   2       70.54       78.17      1.29 o 
   7   2   2      322.57      265.61      3.51 o 
   8   2   2      384.63      362.38      4.95 o 
   9   2   2       73.91       57.48      1.78 o 
  10   2   2        8.15       11.28      1.23 o 
  11   2   2        1.61        1.66      1.17 o 
  12   2   2       42.24       51.06      2.82 o 
  13   2   2       90.03      104.14      4.57 o 
 -14   3   2        2.67        1.99      2.60 o 
 -13   3   2        9.05        7.92      1.98 o 
 -12   3   2       30.79       32.40      2.43 o 
 -11   3   2      122.44      115.32      3.76 o 
 -10   3   2       17.50       10.21      1.25 o 
  -9   3   2       37.90       32.51      1.73 o 
  -8   3   2      354.93      329.44      5.39 o 
  -7   3   2       50.34       50.98      1.31 o 
  -6   3   2       78.09       74.54      2.23 o 
  -5   3   2      260.15      263.94      3.11 o 
  -4   3   2      193.69      200.49      2.32 o 
  -3   3   2      425.47      426.41      4.89 o 
  -2   3   2     2006.26     2099.58     17.80 o 
  -1   3   2      968.99     1011.67      9.15 o 
   0   3   2      783.42      815.84      8.86 o 
   1   3   2     2259.95     2397.53     23.88 o 
   2   3   2      346.29      358.04      3.89 o 
   3   3   2       79.84       92.87      1.47 o 
   4   3   2       14.74       19.74      0.54 o 
   5   3   2       29.71       30.55      0.83 o 
   6   3   2        7.11        5.91      0.50 o 
   7   3   2     1235.31     1136.58     12.46 o 
   8   3   2     1260.44     1145.42     13.46 o 
   9   3   2      565.70      570.46     10.03 o 
  10   3   2        8.97        8.43      1.33 o 
  11   3   2      234.35      246.16      5.88 o 
  12   3   2        0.88        1.21      1.37 o 
  13   3   2       13.60       17.40      2.88 o 
 -14   4   2       38.18       38.58      5.96 o 
 -13   4   2        4.88        4.73      1.45 o 
 -12   4   2       10.56       14.08      1.76 o 
 -11   4   2        6.24        7.98      1.37 o 
 -10   4   2       20.03       15.14      1.45 o 
  -9   4   2      380.69      367.45      6.59 o 
  -8   4   2       32.29       33.30      1.55 o 
  -7   4   2        4.83        4.66      0.79 o 
  -6   4   2       89.88       79.99      1.67 o 
  -5   4   2      108.20      104.79      1.65 o 
  -4   4   2      650.58      696.29      6.91 o 
  -3   4   2        3.74        4.95      0.55 o 
  -2   4   2      193.65      213.98      2.94 o 
  -1   4   2        3.67        4.05      0.38 o 
   0   4   2       50.00       61.15      0.99 o 
   1   4   2      360.22      371.86      3.93 o 
   2   4   2      190.36      194.33      2.96 o 
   3   4   2      489.31      528.75      5.86 o 
   4   4   2      226.48      211.40      2.49 o 
   5   4   2       57.47       42.42      0.99 o 
   6   4   2        8.10       10.24      0.69 o 
   7   4   2      192.35      172.02      2.71 o 
   8   4   2      225.70      243.62      4.00 o 
   9   4   2       40.37       25.55      1.33 o 
  10   4   2        2.77        3.57      1.19 o 
  11   4   2       12.10       13.57      1.64 o 
  12   4   2        2.31        2.84      2.65 o 
  13   4   2       26.97       29.40      3.50 o 
 -13   5   2        3.03        1.15      1.51 o 
 -12   5   2        0.21        0.66      1.11 o 
 -11   5   2        7.42        6.96      1.40 o 
 -10   5   2        2.53        3.54      1.01 o 
  -9   5   2       20.69       23.35      1.63 o 
  -8   5   2       95.14       92.48      2.73 o 
  -7   5   2       53.64       52.42      1.61 o 
  -6   5   2        5.40        4.29      0.57 o 
  -5   5   2      173.62      189.15      2.53 o 
  -4   5   2      300.37      300.59      3.45 o 
  -3   5   2      110.43      118.61      1.64 o 
  -2   5   2     1544.11     1624.51     17.83 o 
  -1   5   2       18.04       20.97      0.67 o 
   0   5   2      110.20      138.40      1.93 o 
   1   5   2      861.51      873.58      9.66 o 
   2   5   2      100.01      109.20      1.77 o 
   3   5   2     1010.68     1045.92     11.00 o 
   4   5   2       69.24       75.46      1.47 o 
   5   5   2       23.37       20.35      0.74 o 
   6   5   2       16.54       17.25      0.86 o 
   7   5   2      236.42      224.05      4.90 o 
   8   5   2        0.69        0.51      0.53 o 
   9   5   2       20.71       21.57      1.39 o 
  10   5   2        0.58        1.48      0.84 o 
  11   5   2        0.00        1.32      1.18 o 
  12   5   2        0.62        4.34      1.80 o 
  13   5   2      186.97      221.49      8.96 o 
 -13   6   2       30.84       32.12      2.98 o 
 -12   6   2        4.23        5.43      1.76 o 
 -11   6   2        0.41        0.49      1.05 o 
 -10   6   2       13.08        9.74      1.33 o 
  -9   6   2        0.01        0.71      0.69 o 
  -8   6   2        9.24        6.89      1.14 o 
  -7   6   2      133.12      115.33      2.69 o 
  -6   6   2      141.74      142.38      2.55 o 
  -5   6   2        0.38        0.76      0.32 o 
  -4   6   2      267.88      284.47      3.39 o 
  -3   6   2      395.17      422.64      4.75 o 
  -2   6   2      489.11      586.63      6.19 o 
  -1   6   2      268.95      256.11      3.16 o 
   0   6   2      244.40      249.41      3.12 o 
   1   6   2     1527.11     1719.84     17.37 o 
   2   6   2       11.48       13.84      0.49 o 
   3   6   2      131.19      157.17      2.10 o 
   4   6   2       20.35       20.48      0.80 o 
   5   6   2       81.65       91.43      2.24 o 
   6   6   2      269.67      245.48      3.86 o 
   7   6   2        0.30        0.32      0.47 o 
   8   6   2        0.99        0.47      0.55 o 
   9   6   2        9.95        7.38      1.10 o 
  10   6   2        6.14        5.57      1.43 o 
  11   6   2        7.38        4.11      1.36 o 
  12   6   2       11.10       11.56      3.23 o 
  13   6   2       29.89       35.79      3.91 o 
 -13   7   2       48.05       48.60      3.53 o 
 -12   7   2       41.97       48.32      5.03 o 
 -11   7   2       40.92       44.44      2.69 o 
 -10   7   2        0.34        1.51      0.95 o 
  -9   7   2       79.05       70.14      2.61 o 
  -8   7   2        0.04        0.68      0.66 o 
  -7   7   2      299.73      292.67      4.61 o 
  -6   7   2      105.44       98.37      2.10 o 
  -5   7   2        1.05        1.93      0.51 o 
  -4   7   2      197.16      195.26      2.63 o 
  -3   7   2      370.44      341.64      4.08 o 
  -2   7   2        9.23        9.26      0.45 o 
  -1   7   2     1308.18     1388.32     12.77 o 
   0   7   2     1505.09     1603.51     14.65 o 
   1   7   2       34.86       40.94      1.01 o 
   2   7   2      180.61      155.93      2.03 o 
   3   7   2       48.37       42.62      0.98 o 
   4   7   2      109.91      100.57      1.88 o 
   5   7   2     1233.23     1183.31     13.66 o 
   6   7   2      132.53      119.98      2.31 o 
   7   7   2      621.49      602.98      7.30 o 
   8   7   2      105.77      105.05      2.38 o 
   9   7   2      158.48      143.78      4.78 o 
  10   7   2      284.21      276.88      7.42 o 
  11   7   2      306.54      319.14      8.39 o 
  12   7   2       13.27       10.24      1.88 o 
 -13   8   2        8.63       11.16      3.81 o 
 -12   8   2        4.71        5.16      1.84 o 
 -11   8   2        3.15        4.31      1.52 o 
 -10   8   2        2.95        2.07      1.15 o 
  -9   8   2        5.33        2.71      1.10 o 
  -8   8   2        0.38        0.74      0.64 o 
  -7   8   2     1404.12     1288.06     15.25 o 
  -6   8   2       64.17       60.12      1.76 o 
  -5   8   2       99.15       94.54      2.02 o 
  -4   8   2       21.67       18.50      1.19 o 
  -3   8   2       41.91       46.17      1.27 o 
  -2   8   2       73.22       84.96      1.39 o 
  -1   8   2     1016.04     1058.75     10.02 o 
   0   8   2      228.22      232.22      2.76 o 
   1   8   2      381.52      420.03      4.47 o 
   2   8   2       66.88       69.25      1.26 o 
   3   8   2       37.48       43.26      1.02 o 
   4   8   2       33.42       34.29      1.23 o 
   5   8   2      520.52      472.17      6.74 o 
   6   8   2     1375.36     1255.47     13.57 o 
   7   8   2       92.36       81.77      1.97 o 
   8   8   2       10.25        6.04      1.45 o 
   9   8   2        5.97        8.27      1.89 o 
  10   8   2        0.04        1.98      1.24 o 
  11   8   2        1.74        2.47      1.46 o 
  12   8   2        0.33        3.51      2.04 o 
 -12   9   2        6.33        4.32      1.64 o 
 -11   9   2      289.12      290.24      8.27 o 
 -10   9   2       24.22       22.45      2.09 o 
  -9   9   2      143.71      129.93      4.22 o 
  -8   9   2       19.16       15.01      1.51 o 
  -7   9   2        6.68        7.44      0.89 o 
  -6   9   2      816.84      761.86      9.73 o 
  -5   9   2       36.67       37.40      1.42 o 
  -4   9   2      364.23      343.59      5.37 o 
  -3   9   2     1109.91     1080.42     12.72 o 
  -2   9   2       10.16        7.85      0.60 o 
  -1   9   2       75.83       74.71      1.32 o 
   0   9   2       47.91       46.51      1.19 o 
   1   9   2      519.73      487.30      5.17 o 
   2   9   2      129.41      129.49      1.95 o 
   3   9   2       12.75       10.37      0.77 o 
   4   9   2       78.61       76.71      1.87 o 
   5   9   2      463.79      410.51      6.13 o 
   6   9   2      111.96       93.03      2.09 o 
   7   9   2       39.15       45.04      1.97 o 
   8   9   2       30.93       23.58      2.22 o 
   9   9   2      281.28      264.16      7.33 o 
  10   9   2       62.62       55.00      5.37 o 
  11   9   2       20.12       16.82      4.95 o 
  12   9   2        8.27        9.77      1.85 o 
 -12  10   2       13.08       15.37      2.34 o 
 -11  10   2        1.39        2.38      1.73 o 
 -10  10   2       12.07        9.41      1.87 o 
  -9  10   2       29.35       34.22      2.81 o 
  -8  10   2      115.66      108.87      3.33 o 
  -7  10   2      119.84      100.09      2.54 o 
  -6  10   2      111.19      111.73      2.61 o 
  -5  10   2      239.17      230.54      3.95 o 
  -4  10   2       13.34        9.30      0.96 o 
  -3  10   2      454.34      471.65      6.88 o 
  -2  10   2       58.86       60.23      1.75 o 
  -1  10   2       10.19       14.82      0.82 o 
   0  10   2      151.80      147.07      2.64 o 
   1  10   2      716.13      740.38      8.34 o 
   2  10   2        8.35        9.82      0.71 o 
   3  10   2      226.75      202.52      3.38 o 
   4  10   2      321.05      307.58      4.89 o 
   5  10   2       68.09       62.36      1.80 o 
   6  10   2      345.59      289.49      5.11 o 
   7  10   2        5.18        3.94      1.35 o 
   8  10   2      167.20      150.82      5.12 o 
   9  10   2        0.00        1.18      1.29 o 
  10  10   2       16.07       15.61      2.26 o 
  11  10   2       37.30       39.04      3.07 o 
 -11  11   2      195.84      188.06      8.53 o 
 -10  11   2        2.19        3.07      1.47 o 
  -9  11   2       17.81       18.51      2.33 o 
  -8  11   2        0.46        0.67      1.04 o 
  -7  11   2        0.02        0.28      0.86 o 
  -6  11   2      233.09      229.11      5.08 o 
  -5  11   2       38.10       40.09      1.68 o 
  -4  11   2      301.79      275.95      4.79 o 
  -3  11   2     1072.25     1072.87     13.86 o 
  -2  11   2      270.58      286.11      4.76 o 
  -1  11   2      171.45      170.70      3.29 o 
   0  11   2       20.89       20.88      1.02 o 
   1  11   2       10.78        7.98      0.70 o 
   2  11   2      258.14      281.18      4.30 o 
   3  11   2        0.97        1.92      0.58 o 
   4  11   2      139.59      139.45      2.80 o 
   5  11   2        2.54        3.08      0.70 o 
   6  11   2       92.10       93.23      3.30 o 
   7  11   2       54.16       50.37      2.66 o 
   8  11   2       31.90       31.91      2.61 o 
   9  11   2       27.44       25.77      2.58 o 
  10  11   2       89.59       88.19      4.23 o 
  11  11   2        0.31       -0.19      1.59 o 
 -11  12   2        2.30        3.52      1.56 o 
 -10  12   2       87.09       89.55      6.52 o 
  -9  12   2        9.36       12.06      1.97 o 
  -8  12   2      150.08      135.99      5.52 o 
  -7  12   2        0.00        0.72      1.04 o 
  -6  12   2       15.35       14.24      1.47 o 
  -5  12   2        0.06        0.31      0.65 o 
  -4  12   2       76.06       66.61      2.10 o 
  -3  12   2      382.84      386.19      6.17 o 
  -2  12   2        3.01        3.24      0.71 o 
  -1  12   2       36.47       33.84      1.46 o 
   0  12   2       26.30       27.86      1.34 o 
   1  12   2      156.80      155.60      2.89 o 
   2  12   2      215.58      194.45      3.43 o 
   3  12   2       25.88       25.06      1.25 o 
   4  12   2       44.50       48.12      2.52 o 
   5  12   2       12.94       18.33      1.84 o 
   6  12   2      160.00      158.40      4.56 o 
   7  12   2        0.02       -1.09      1.09 o 
   8  12   2       21.97       22.37      2.43 o 
   9  12   2       56.89       55.56      4.04 o 
  10  12   2        0.17        0.48      1.57 o 
 -10  13   2        2.62        2.89      1.64 o 
  -9  13   2        0.49        1.17      1.48 o 
  -8  13   2       39.62       35.03      2.96 o 
  -7  13   2       21.04       22.03      2.30 o 
  -6  13   2        0.47        0.87      1.17 o 
  -5  13   2        1.96        1.90      1.03 o 
  -4  13   2      105.55       92.14      3.27 o 
  -3  13   2      292.86      265.06      4.82 o 
  -2  13   2        1.05        0.55      0.74 o 
  -1  13   2       81.11       77.82      2.23 o 
   0  13   2      119.36      110.16      2.69 o 
   1  13   2        8.11        4.10      1.03 o 
   2  13   2      169.28      148.81      3.23 o 
   3  13   2      186.87      167.20      3.44 o 
   4  13   2       14.51        9.33      1.42 o 
   5  13   2        3.48        2.58      1.28 o 
   6  13   2        0.20        1.79      2.02 o 
   7  13   2        8.20       10.81      1.98 o 
   8  13   2        1.62        2.21      1.47 o 
   9  13   2        0.10        2.40      1.62 o 
  10  13   2      133.47      120.13      5.18 o 
  -9  14   2       42.84       36.34      3.75 o 
  -8  14   2        0.74        1.75      1.70 o 
  -7  14   2       37.70       36.09      5.72 o 
  -6  14   2        3.47        3.15      1.50 o 
  -5  14   2       14.98       11.95      1.86 o 
  -4  14   2       36.12       30.94      3.21 o 
  -3  14   2       47.35       37.48      3.24 o 
  -2  14   2        5.86        5.80      1.28 o 
  -1  14   2        4.19        3.21      1.05 o 
   0  14   2        6.26        4.67      1.39 o 
   1  14   2       13.18       13.51      1.83 o 
   2  14   2      118.50      103.99      4.10 o 
   3  14   2        0.13       -1.01      1.01 o 
   4  14   2        0.12        0.44      1.14 o 
   5  14   2       24.29       23.09      2.33 o 
   6  14   2        2.84        1.87      1.39 o 
   7  14   2       24.55       26.66      2.72 o 
   8  14   2        1.23       -0.18      1.42 o 
   9  14   2      161.94      175.54      7.86 o 
  -8  15   2       45.44       42.28      3.96 o 
  -7  15   2       59.70       72.51      6.70 o 
  -6  15   2       46.33       50.68      3.28 o 
  -5  15   2       75.50       74.00      6.16 o 
  -4  15   2        0.02        0.51      1.31 o 
  -3  15   2       37.17       35.42      2.69 o 
  -2  15   2       18.48       20.21      2.17 o 
  -1  15   2      131.88      134.16      4.68 o 
   0  15   2      154.06      153.44      6.34 o 
   1  15   2       44.10       49.10      3.75 o 
   2  15   2       56.21       57.88      5.82 o 
   3  15   2        9.97       10.38      3.19 o 
   4  15   2       33.19       26.60      2.97 o 
   5  15   2       70.58       75.48      3.81 o 
   6  15   2       87.40       92.24      4.24 o 
   7  15   2       34.19       35.26      3.03 o 
   8  15   2        9.68        8.84      2.04 o 
  -7  16   2       15.11       10.71      2.52 o 
  -6  16   2        8.60       10.29      2.47 o 
  -5  16   2        3.18        3.66      1.59 o 
  -4  16   2        2.46        1.89      1.46 o 
  -3  16   2       33.01       40.27      2.97 o 
  -2  16   2       51.76       50.39      3.65 o 
  -1  16   2       53.39       67.77      4.60 o 
   0  16   2        2.51        3.01      2.41 o 
   1  16   2        6.85        7.80      3.14 o 
   2  16   2       16.16       15.18      3.85 o 
   3  16   2        5.89        5.06      2.98 o 
   4  16   2        0.09        0.38      2.25 o 
   5  16   2        0.25        0.55      1.95 o 
   6  16   2       27.85       31.90      3.25 o 
   7  16   2        1.11        2.34      1.52 o 
  -6  17   2        3.31        4.53      2.80 o 
  -5  17   2      249.50      275.41      9.84 o 
  -4  17   2        0.04       -0.99      1.75 o 
  -3  17   2        1.30       -0.18      1.38 o 
  -2  17   2      151.70      162.36      7.09 o 
  -1  17   2        1.33        2.40      2.03 o 
   0  17   2       19.71       18.79      4.23 o 
   1  17   2       74.07       91.48      7.45 o 
   2  17   2        5.94        5.96      3.26 o 
   3  17   2       79.03       76.75      7.40 o 
   4  17   2       69.46       83.15      7.66 o 
   5  17   2       66.60       74.95      7.49 o 
   6  17   2        5.69        6.36      3.29 o 
  -4  18   2       27.88       30.07      5.24 o 
  -3  18   2       39.30       44.39      4.32 o 
  -2  18   2       12.67       15.60      3.05 o 
  -1  18   2       62.14       75.18      7.54 o 
   0  18   2        7.11       10.26      3.90 o 
   1  18   2       47.65       47.02      6.24 o 
   2  18   2        0.00       -1.75      2.36 o 
   3  18   2        0.80       -2.27      2.27 o 
   4  18   2       53.86       55.09      6.53 o 
 -14   1   3        2.08        2.49      2.16 o 
 -13   1   3        0.48        3.38      1.83 o 
 -12   1   3        1.22        1.82      1.64 o 
 -11   1   3       12.15       13.66      2.43 o 
 -10   1   3      128.63      119.81      6.50 o 
  -9   1   3      112.73      111.89      3.90 o 
  -8   1   3       68.23       63.84      3.21 o 
  -7   1   3      259.07      254.12      4.11 o 
  -6   1   3        2.61        3.13      0.32 o 
  -5   1   3      617.83      607.20      8.49 o 
  -4   1   3      190.75      194.31      3.66 o 
  -3   1   3        3.22        3.75      0.38 o 
  -2   1   3       40.68       36.49      1.48 o 
  -1   1   3     1488.74     1610.95     31.31 o 
   0   1   3      597.38      582.68      8.56 o 
   1   1   3      313.75      307.18      4.47 o 
   2   1   3       72.92       73.04      1.37 o 
   3   1   3        1.40       -0.19      0.28 o 
   4   1   3      415.06      386.99      4.17 o 
   5   1   3        9.86        8.86      0.54 o 
   6   1   3       45.39       48.68      1.03 o 
   7   1   3       96.72       91.55      2.13 o 
   8   1   3      126.12      112.12      2.71 o 
   9   1   3       28.20       25.65      1.55 o 
  10   1   3        2.93        2.68      1.12 o 
  11   1   3        3.74        5.48      1.31 o 
  12   1   3        8.87        8.02      1.70 o 
  13   1   3        0.03        0.92      1.26 o 
 -13   2   3       37.66       37.71      3.85 o 
 -12   2   3       50.66       49.16      5.78 o 
 -11   2   3      105.62      104.70      5.32 o 
 -10   2   3       72.95       67.42      3.63 o 
  -9   2   3     1055.82     1043.20     19.46 o 
  -8   2   3       73.66       65.07      4.08 o 
  -7   2   3      444.73      442.90      5.87 o 
  -6   2   3      889.29      907.64      9.79 o 
  -5   2   3       54.97       63.62      1.44 o 
  -4   2   3      184.66      171.25      2.75 o 
  -3   2   3       67.02       67.28      1.38 o 
  -2   2   3      821.00      896.81     11.58 o 
  -1   2   3       16.08       15.23      0.88 o 
   0   2   3      297.18      334.23      5.38 o 
   1   2   3      618.41      613.85      7.60 o 
   2   2   3      704.25      678.52      8.26 o 
   3   2   3       18.19       12.40      0.78 o 
   4   2   3     2880.79     3033.99     29.79 o 
   5   2   3      882.91      903.81      9.30 o 
   6   2   3        7.36        4.01      0.45 o 
   7   2   3     1837.73     1832.74     18.97 o 
   8   2   3        4.68        5.62      0.87 o 
   9   2   3       81.19       65.22      2.07 o 
  10   2   3        0.03        1.74      0.99 o 
  11   2   3       10.91       11.73      1.71 o 
  12   2   3      153.78      163.85      5.98 o 
  13   2   3       11.65       14.94      2.59 o 
 -13   3   3       39.56       39.64      3.90 o 
 -12   3   3        0.08        0.70      1.28 o 
 -11   3   3       24.01       24.35      2.05 o 
 -10   3   3        3.22        1.44      1.07 o 
  -9   3   3        0.10        0.54      0.94 o 
  -8   3   3      115.23      106.88      2.73 o 
  -7   3   3      563.48      544.36      7.60 o 
  -6   3   3      150.66      157.21      3.07 o 
  -5   3   3     1377.34     1421.70     15.60 o 
  -4   3   3       40.62       41.40      1.14 o 
  -3   3   3       52.07       45.97      1.13 o 
  -2   3   3       93.25      106.96      2.51 o 
  -1   3   3      192.55      225.52      3.23 o 
   0   3   3       31.90       26.46      0.91 o 
   1   3   3      263.49      287.88      3.93 o 
   2   3   3      542.20      566.11      7.16 o 
   3   3   3      143.53      154.33      2.94 o 
   4   3   3       22.17       18.55      0.74 o 
   5   3   3      359.53      352.23      4.57 o 
   6   3   3       13.02       11.83      0.87 o 
   7   3   3       88.99       88.19      1.86 o 
   8   3   3       36.92       28.12      1.27 o 
   9   3   3        3.08        2.64      0.74 o 
  10   3   3      116.71      114.86      3.81 o 
  11   3   3        5.51        5.06      1.78 o 
  12   3   3       29.70       31.20      2.47 o 
  13   3   3       82.11       92.71      4.77 o 
 -13   4   3       10.27        6.66      1.87 o 
 -12   4   3        0.73        1.96      1.22 o 
 -11   4   3       17.74       15.69      1.83 o 
 -10   4   3      366.55      358.82      7.56 o 
  -9   4   3      119.43      118.20      3.10 o 
  -8   4   3       35.98       33.34      1.54 o 
  -7   4   3        0.01        1.00      0.56 o 
  -6   4   3        5.68        7.41      1.42 o 
  -5   4   3        2.11        2.68      0.51 o 
  -4   4   3       34.67       41.67      1.23 o 
  -3   4   3      302.68      314.72      3.91 o 
  -2   4   3     1129.15     1148.58     11.61 o 
  -1   4   3      535.10      536.06      6.17 o 
   0   4   3       31.47       33.83      1.00 o 
   1   4   3      199.78      192.69      2.83 o 
   2   4   3      628.16      681.98      9.39 o 
   3   4   3        3.65        3.97      0.41 o 
   4   4   3       28.27       27.66      0.97 o 
   5   4   3      112.81      120.35      2.17 o 
   6   4   3       91.02       93.35      2.40 o 
   7   4   3      746.03      701.31      8.50 o 
   8   4   3      269.47      231.28      4.88 o 
   9   4   3      167.25      147.82      3.59 o 
  10   4   3        3.36        6.94      1.39 o 
  11   4   3        1.20        1.61      1.19 o 
  12   4   3       33.48       43.96      3.32 o 
  13   4   3       50.22       51.10      5.09 o 
 -13   5   3       20.68       18.35      3.21 o 
 -12   5   3       51.56       51.30      2.98 o 
 -11   5   3       66.69       73.08      3.28 o 
 -10   5   3       33.51       38.43      2.39 o 
  -9   5   3      369.96      338.36      6.14 o 
  -8   5   3        0.04        0.05      0.60 o 
  -7   5   3        7.61        7.92      1.23 o 
  -6   5   3        0.03       -0.57      0.57 o 
  -5   5   3      440.37      458.63      6.52 o 
  -4   5   3      290.58      273.54      4.22 o 
  -3   5   3      307.22      289.91      4.30 o 
  -2   5   3      303.33      328.69      3.85 o 
  -1   5   3     1091.59     1071.47     11.05 o 
   0   5   3      175.84      191.16      2.63 o 
   1   5   3      199.49      187.51      2.62 o 
   2   5   3      166.31      155.86      2.41 o 
   3   5   3      671.34      689.32      8.18 o 
   4   5   3       29.37       29.53      1.12 o 
   5   5   3       95.99       85.45      2.48 o 
   6   5   3      229.60      229.98      3.77 o 
   7   5   3        2.82        0.72      0.44 o 
   8   5   3       95.99       83.77      1.93 o 
   9   5   3       46.17       39.42      2.59 o 
  10   5   3       10.59       10.22      1.35 o 
  11   5   3        5.76        6.08      1.65 o 
  12   5   3       26.96       29.18      4.98 o 
 -13   6   3       10.18        7.19      1.65 o 
 -12   6   3       12.47       12.09      1.74 o 
 -11   6   3       26.73       25.78      2.28 o 
 -10   6   3       98.17       88.88      3.45 o 
  -9   6   3       34.46       36.05      1.76 o 
  -8   6   3      425.21      405.14      7.57 o 
  -7   6   3       61.84       54.61      1.79 o 
  -6   6   3        8.61        7.21      1.01 o 
  -5   6   3      165.40      193.22      3.86 o 
  -4   6   3       22.82       21.10      1.10 o 
  -3   6   3      822.20      820.92     10.47 o 
  -2   6   3        6.13        6.25      0.49 o 
  -1   6   3      529.34      542.64      6.03 o 
   0   6   3     1490.49     1556.11     15.81 o 
   1   6   3        8.15        7.60      0.52 o 
   2   6   3      605.81      610.40      7.94 o 
   3   6   3       78.04       88.25      2.00 o 
   4   6   3       53.86       40.34      1.54 o 
   5   6   3       26.81       29.07      1.27 o 
   6   6   3       97.54       87.18      2.47 o 
   7   6   3       60.34       50.85      1.75 o 
   8   6   3        0.53        0.52      0.53 o 
   9   6   3        0.11        0.97      0.68 o 
  10   6   3        1.79        0.49      0.94 o 
  11   6   3       13.26       10.62      2.85 o 
  12   6   3        0.72        2.21      1.57 o 
 -13   7   3        0.04        1.95      1.54 o 
 -12   7   3        1.77        0.75      1.34 o 
 -11   7   3       23.16       25.76      2.31 o 
 -10   7   3        9.52       12.42      1.69 o 
  -9   7   3        4.23        2.92      1.23 o 
  -8   7   3       24.81       21.25      2.50 o 
  -7   7   3      397.80      398.92      7.48 o 
  -6   7   3      189.98      182.20      3.95 o 
  -5   7   3       51.19       48.81      1.87 o 
  -4   7   3      140.53      138.48      3.11 o 
  -3   7   3      339.22      334.28      5.09 o 
  -2   7   3        0.67        2.06      0.41 o 
  -1   7   3        0.08        0.41      0.32 o 
   0   7   3       45.32       39.59      1.10 o 
   1   7   3       35.18       40.09      1.05 o 
   2   7   3       30.21       21.84      1.17 o 
   3   7   3       13.16       15.42      1.05 o 
   4   7   3       14.27       12.80      1.03 o 
   5   7   3      733.30      709.78     10.36 o 
   6   7   3       62.66       54.48      1.76 o 
   7   7   3        0.02        0.43      0.61 o 
   8   7   3       18.59       16.22      1.32 o 
   9   7   3        8.98        6.43      1.05 o 
  10   7   3       37.72       39.76      2.86 o 
  11   7   3       45.85       45.23      5.18 o 
  12   7   3       44.39       48.63      4.29 o 
 -12   8   3       26.16       30.94      2.60 o 
 -11   8   3        1.58        3.06      1.24 o 
 -10   8   3       24.70       20.89      2.07 o 
  -9   8   3       19.75       17.37      2.19 o 
  -8   8   3       53.66       53.28      1.98 o 
  -7   8   3       86.65       88.82      3.07 o 
  -6   8   3       27.96       26.92      2.04 o 
  -5   8   3      190.67      188.12      4.01 o 
  -4   8   3       43.40       37.17      1.64 o 
  -3   8   3       51.58       53.52      2.21 o 
  -2   8   3        8.25        5.17      0.78 o 
  -1   8   3        9.32        8.41      0.70 o 
   0   8   3       37.58       26.28      0.97 o 
   1   8   3      115.95      117.39      2.14 o 
   2   8   3        8.11        7.24      0.76 o 
   3   8   3      628.74      604.69      8.92 o 
   4   8   3      128.39      126.99      2.99 o 
   5   8   3      584.07      603.28      9.17 o 
   6   8   3      177.66      173.63      3.33 o 
   7   8   3        9.36       10.44      1.13 o 
   8   8   3       71.22       61.42      3.35 o 
   9   8   3       42.05       49.65      3.07 o 
  10   8   3      180.12      189.06      6.04 o 
  11   8   3        0.55       -0.72      1.10 o 
  12   8   3        9.23       10.31      2.58 o 
 -12   9   3      151.05      163.41      6.20 o 
 -11   9   3        0.14        1.74      1.33 o 
 -10   9   3       14.62       13.86      1.91 o 
  -9   9   3       12.15       13.67      2.06 o 
  -8   9   3       75.81       67.52      3.00 o 
  -7   9   3       20.03       19.99      2.34 o 
  -6   9   3      703.49      685.15     11.75 o 
  -5   9   3       21.04       17.23      1.33 o 
  -4   9   3        1.86        1.11      0.69 o 
  -3   9   3      101.45      106.61      2.78 o 
  -2   9   3       32.88       34.54      1.57 o 
  -1   9   3      479.70      464.79      7.32 o 
   0   9   3      116.36      113.22      2.16 o 
   1   9   3      761.24      747.27      9.79 o 
   2   9   3      472.57      444.69      6.45 o 
   3   9   3      117.72      113.24      3.56 o 
   4   9   3       89.25       84.93      2.45 o 
   5   9   3      413.49      397.66      6.72 o 
   6   9   3       12.74        7.72      0.94 o 
   7   9   3       30.41       27.31      1.91 o 
   8   9   3       66.21       63.75      3.29 o 
   9   9   3        0.18       -0.89      1.08 o 
  10   9   3      169.29      185.00      8.41 o 
  11   9   3        2.58        5.25      1.90 o 
 -11  10   3       11.05       15.06      2.22 o 
 -10  10   3        0.80        1.67      1.31 o 
  -9  10   3       10.88       11.99      1.99 o 
  -8  10   3      110.24       91.01      3.92 o 
  -7  10   3        0.03       -0.31      1.03 o 
  -6  10   3        3.51        3.06      1.08 o 
  -5  10   3        1.43        1.19      0.85 o 
  -4  10   3       88.36       86.18      4.19 o 
  -3  10   3      411.01      397.47      7.79 o 
  -2  10   3       94.98       96.04      3.16 o 
  -1  10   3       23.47       25.13      1.41 o 
   0  10   3      207.99      222.24      3.80 o 
   1  10   3      232.01      207.83      3.74 o 
   2  10   3       15.00       13.40      1.04 o 
   3  10   3        4.23        5.14      0.83 o 
   4  10   3        0.91        0.14      0.67 o 
   5  10   3       25.53       24.28      1.56 o 
   6  10   3      157.95      135.29      3.83 o 
   7  10   3       10.76       10.53      1.73 o 
   8  10   3        4.90        3.61      1.46 o 
   9  10   3       25.62       31.22      2.74 o 
  10  10   3      106.01      114.27      4.83 o 
  11  10   3       27.09       24.19      2.69 o 
 -11  11   3      100.90      110.10      4.99 o 
 -10  11   3        5.82        8.66      2.12 o 
  -9  11   3       17.81       16.17      3.75 o 
  -8  11   3       16.61       17.93      2.19 o 
  -7  11   3        4.82        0.57      1.17 o 
  -6  11   3       19.34       21.22      2.10 o 
  -5  11   3        9.71        9.78      1.38 o 
  -4  11   3      347.24      330.46      6.82 o 
  -3  11   3      541.55      502.28     10.20 o 
  -2  11   3       49.24       45.78      1.94 o 
  -1  11   3      135.84      130.52      3.23 o 
   0  11   3       26.65       25.89      2.11 o 
   1  11   3      524.54      497.64      8.01 o 
   2  11   3      645.25      617.28      8.66 o 
   3  11   3        0.43       -0.13      0.72 o 
   4  11   3        0.60       -0.67      0.67 o 
   5  11   3       57.90       49.91      2.39 o 
   6  11   3        1.72        2.20      1.01 o 
   7  11   3        9.64        8.21      2.54 o 
   8  11   3       18.89       21.65      2.38 o 
   9  11   3      164.04      165.05     12.16 o 
  10  11   3        2.73        2.94      1.55 o 
 -10  12   3        1.38        4.61      1.86 o 
  -9  12   3       76.40       69.25      3.85 o 
  -8  12   3      112.48      112.86      4.61 o 
  -7  12   3       37.94       39.02      5.38 o 
  -6  12   3        2.26        2.69      1.25 o 
  -5  12   3      141.39      143.67      4.82 o 
  -4  12   3        6.76        5.89      1.43 o 
  -3  12   3      556.85      538.97      9.82 o 
  -2  12   3        0.15        1.05      0.81 o 
  -1  12   3        4.68        4.77      0.97 o 
   0  12   3       35.68       29.01      2.76 o 
   1  12   3      751.08      706.15     14.13 o 
   2  12   3      127.87      102.90      3.25 o 
   3  12   3      322.88      309.54      6.34 o 
   4  12   3        1.27        0.36      1.07 o 
   5  12   3      137.59      128.72      4.99 o 
   6  12   3      143.74      143.13      5.60 o 
   7  12   3       45.96       39.07      2.87 o 
   8  12   3        7.74        3.95      2.88 o 
   9  12   3       27.38       25.59      2.80 o 
  10  12   3        2.77        4.65      1.80 o 
 -10  13   3        9.92       13.13      2.70 o 
  -9  13   3        3.21        3.07      1.77 o 
  -8  13   3      126.44      131.26      6.13 o 
  -7  13   3       74.28       78.94      4.47 o 
  -6  13   3       15.41       15.33      2.06 o 
  -5  13   3       11.40       10.99      1.79 o 
  -4  13   3        5.60        2.55      1.27 o 
  -3  13   3      173.93      155.97      5.03 o 
  -2  13   3        9.89        8.65      1.79 o 
  -1  13   3       60.77       55.20      3.93 o 
   0  13   3       36.79       45.81      4.13 o 
   1  13   3       30.34       20.41      2.87 o 
   2  13   3      181.14      157.78      6.28 o 
   3  13   3       13.20       13.62      1.76 o 
   4  13   3       62.86       62.46      2.80 o 
   5  13   3        4.22        3.62      1.42 o 
   6  13   3       93.08       97.87      4.11 o 
   7  13   3        1.05       -0.04      1.37 o 
   8  13   3       20.82       23.29      2.61 o 
   9  13   3      170.28      177.95      6.31 o 
  -9  14   3        4.96        4.28      1.90 o 
  -8  14   3        0.81        1.45      1.37 o 
  -7  14   3       27.52       29.26      2.76 o 
  -6  14   3       41.63       38.99      2.93 o 
  -5  14   3       68.02       56.79      3.34 o 
  -4  14   3        3.17        0.23      1.22 o 
  -3  14   3       31.83       35.40      2.66 o 
  -2  14   3        2.37        2.47      1.21 o 
  -1  14   3       15.63       13.24      2.51 o 
   0  14   3       75.33       94.72      4.97 o 
   1  14   3        0.94        1.81      1.59 o 
   2  14   3        0.95        0.04      1.62 o 
   3  14   3       76.07       71.86      4.24 o 
   4  14   3       18.71       22.91      2.84 o 
   5  14   3        0.02        2.21      1.42 o 
   6  14   3        3.68        5.00      1.77 o 
   7  14   3       33.86       36.23      2.99 o 
   8  14   3        0.00        1.07      1.54 o 
  -8  15   3       11.93       14.58      6.12 o 
  -7  15   3        2.03        2.50      1.48 o 
  -6  15   3        0.04       -0.18      1.31 o 
  -5  15   3        0.01        1.23      1.34 o 
  -4  15   3        0.63        1.40      1.37 o 
  -3  15   3       63.95       66.34      3.58 o 
  -2  15   3        9.46       10.21      2.42 o 
  -1  15   3       53.48       63.92      8.88 o 
   0  15   3       10.27       16.35      2.77 o 
   1  15   3       45.03       45.30      5.70 o 
   2  15   3        3.23        2.28      1.70 o 
   3  15   3        2.35        1.82      2.39 o 
   4  15   3        0.46        1.58      2.22 o 
   5  15   3       31.31       31.26      9.26 o 
   6  15   3       93.79      105.04      8.31 o 
   7  15   3       50.27       48.97      3.48 o 
  -7  16   3       19.89       19.76      3.17 o 
  -6  16   3      151.52      158.59      9.88 o 
  -5  16   3       34.75       34.19      2.97 o 
  -4  16   3       32.69       27.50      2.73 o 
  -3  16   3        2.69        2.64      2.07 o 
  -2  16   3       56.21       64.74      4.81 o 
  -1  16   3       33.00       38.56      3.87 o 
   0  16   3       27.63       30.47      3.59 o 
   1  16   3       67.97       71.07      4.79 o 
   2  16   3        1.73        0.92      2.17 o 
   3  16   3       76.01       85.38      7.76 o 
   4  16   3      154.52      168.47     10.52 o 
   5  16   3        0.40        0.12      2.27 o 
   6  16   3        0.00        1.33      1.59 o 
  -5  17   3       63.23       67.77      4.03 o 
  -4  17   3       36.00       42.90      4.35 o 
  -3  17   3        0.32       -1.18      3.12 o 
  -2  17   3       86.18      104.80      6.23 o 
  -1  17   3       50.46       57.08      8.56 o 
   0  17   3       88.00      104.39      5.86 o 
   1  17   3       12.27       17.99      4.54 o 
   2  17   3       66.78       68.35      7.16 o 
   3  17   3      114.10      116.39      8.96 o 
   4  17   3        5.18       12.93      3.95 o 
  -3  18   3        8.47        6.62      2.72 o 
  -2  18   3        2.58        3.66      2.38 o 
  -1  18   3        0.12        1.06      2.95 o 
   0  18   3        1.69        3.21      3.10 o 
   1  18   3       27.08       33.97      5.84 o 
   2  18   3      138.22      155.40     10.57 o 
 -13   0   4        6.61        4.28      2.72 o 
 -12   0   4       79.18       91.55      7.68 o 
 -11   0   4        0.38        8.65      2.88 o 
 -10   0   4       49.96       52.63      5.65 o 
  -9   0   4      148.72      145.35      8.82 o 
  -8   0   4        5.01        3.97      2.06 o 
  -7   0   4     1098.50     1078.48     22.92 o 
  -6   0   4        0.69        2.30      2.62 o 
  -5   0   4       58.16       58.88      4.29 o 
  -4   0   4       75.96       77.61      2.75 o 
  -3   0   4       16.35       12.21      0.90 o 
  -2   0   4     2525.85     2692.57     51.60 o 
  -1   0   4    10302.92    11599.71    215.56 o 
   1   0   4      382.98      408.39      9.28 o 
   2   0   4      108.53      135.63      3.14 o 
   3   0   4       76.69       92.22      2.17 o 
   4   0   4      505.98      507.30      8.51 o 
   5   0   4      173.88      173.18      4.94 o 
   6   0   4      294.87      314.49     12.26 o 
   7   0   4       50.16       52.27      3.74 o 
   8   0   4       13.04       14.84      2.37 o 
   9   0   4       24.63       23.49      2.96 o 
  10   0   4      252.21      266.38      9.21 o 
  11   0   4      232.80      252.21      9.10 o 
  12   0   4       98.67      105.35      5.77 o 
 -13   1   4       31.31       42.34      4.19 o 
 -12   1   4       17.62       21.53      5.39 o 
 -11   1   4       17.73       19.91      2.96 o 
 -10   1   4       25.90       27.57      3.07 o 
  -9   1   4       78.80       77.27      5.64 o 
  -8   1   4       30.80       31.55      2.18 o 
  -7   1   4       92.65       96.61      3.46 o 
  -6   1   4        0.85        0.95      0.64 o 
  -5   1   4      708.64      688.38     30.80 o 
  -4   1   4       10.52       13.19      0.99 o 
  -3   1   4      831.05      840.10     11.19 o 
  -2   1   4     1084.45     1173.69     19.23 o 
  -1   1   4      942.59      974.13     23.70 o 
   0   1   4       36.40       47.14      4.09 o 
   1   1   4      563.55      610.17      8.33 o 
   2   1   4       58.04       62.66      2.16 o 
   3   1   4      605.72      640.97      7.36 o 
   4   1   4        5.25       10.14      1.53 o 
   5   1   4        7.41        9.65      0.87 o 
   6   1   4      236.28      217.12      4.60 o 
   7   1   4       59.46       58.28      2.35 o 
   8   1   4        6.36       10.04      1.48 o 
   9   1   4       25.81       19.29      1.89 o 
  10   1   4       34.61       36.14      2.73 o 
  11   1   4       91.62       90.50      3.66 o 
  12   1   4        1.56        3.35      1.30 o 
 -13   2   4        1.08        5.26      2.97 o 
 -12   2   4        5.81        4.31      1.78 o 
 -11   2   4       29.72       22.79      3.06 o 
 -10   2   4       72.72       73.88      4.63 o 
  -9   2   4      361.65      366.92      8.56 o 
  -8   2   4        6.25        1.75      1.23 o 
  -7   2   4        0.91        0.42      0.70 o 
  -6   2   4      317.22      326.37     12.76 o 
  -5   2   4       16.95       16.84      1.28 o 
  -4   2   4      700.94      720.06      9.03 o 
  -3   2   4        2.24        4.80      0.81 o 
  -2   2   4     1388.94     1454.32     20.44 o 
  -1   2   4      263.13      292.00      5.10 o 
   0   2   4      403.61      400.97      6.62 o 
   1   2   4      568.16      587.37     12.25 o 
   2   2   4        0.06       -0.11      0.47 o 
   3   2   4      747.15      785.55      9.22 o 
   4   2   4       40.29       38.40      1.40 o 
   5   2   4       93.04      101.66      2.49 o 
   6   2   4       20.30       18.86      1.49 o 
   7   2   4      966.10      910.01     13.36 o 
   8   2   4      106.65      107.38      3.66 o 
   9   2   4       10.80       12.86      1.95 o 
  10   2   4        0.56        0.69      1.02 o 
  11   2   4       18.44       21.81      2.20 o 
  12   2   4      113.85      133.25      4.58 o 
 -13   3   4        0.84        3.53      1.87 o 
 -12   3   4       73.62       71.82      5.02 o 
 -11   3   4        5.36        9.29      2.33 o 
 -10   3   4      138.90      139.70      6.02 o 
  -9   3   4      226.72      234.32      6.49 o 
  -8   3   4       17.10       19.90      3.74 o 
  -6   3   4       16.14       16.38      1.92 o 
  -5   3   4       91.98       80.89      6.57 o 
  -4   3   4        3.77        4.76      0.54 o 
  -3   3   4       15.53       17.51      0.87 o 
  -2   3   4       13.28       15.06      0.85 o 
  -1   3   4       13.02        8.94      0.99 o 
   0   3   4      256.68      256.58      4.33 o 
   1   3   4        7.22        5.03      0.56 o 
   2   3   4       36.60       39.04      1.17 o 
   3   3   4       43.22       45.16      1.56 o 
   4   3   4       10.22       11.43      1.00 o 
   5   3   4        0.40       -0.54      0.54 o 
   6   3   4      546.71      524.54      7.65 o 
   7   3   4      224.96      213.69      4.12 o 
   8   3   4        1.47        6.43      1.10 o 
   9   3   4       59.63       54.33      3.28 o 
  10   3   4       51.48       51.00      2.97 o 
  11   3   4       30.01       30.66      3.46 o 
  12   3   4        9.13       10.53      2.23 o 
 -13   4   4        0.88        7.91      2.93 o 
 -12   4   4        5.44        5.92      2.72 o 
 -11   4   4       27.87       24.72      3.39 o 
 -10   4   4      116.39      107.95      4.36 o 
  -9   4   4       63.12       65.88      5.07 o 
  -7   4   4        8.01        9.55      3.45 o 
  -6   4   4      285.46      291.72      6.82 o 
  -5   4   4        0.84        0.25      0.77 o 
  -4   4   4      848.88      869.40     15.46 o 
  -3   4   4      831.81      837.47      9.44 o 
  -2   4   4      387.26      380.64      4.79 o 
  -1   4   4      358.50      354.01      4.89 o 
   0   4   4        0.16        1.28      0.57 o 
   1   4   4       23.04       21.99      1.46 o 
   2   4   4      210.69      253.25      8.70 o 
   3   4   4      455.16      474.58      8.12 o 
   4   4   4       27.27       24.65      1.53 o 
   5   4   4      299.92      293.27      5.51 o 
   6   4   4      121.50      118.12      2.86 o 
   7   4   4      999.53      966.08     12.69 o 
   8   4   4      201.25      177.06      3.58 o 
   9   4   4       44.76       44.58      2.66 o 
  10   4   4       43.08       46.66      3.83 o 
  11   4   4        0.98        2.38      1.25 o 
  12   4   4       29.00       35.32      2.69 o 
 -13   5   4        8.86       10.13      2.39 o 
 -12   5   4        6.50        4.19      2.59 o 
 -11   5   4        1.91        1.89      1.34 o 
 -10   5   4        0.70        0.95      1.23 o 
  -9   5   4       81.58       73.13      4.10 o 
  -8   5   4       13.42       13.28      2.12 o 
  -7   5   4        7.25        9.19      2.16 o 
  -6   5   4       17.40       18.59      1.78 o 
  -5   5   4      166.86      164.74      4.63 o 
  -4   5   4       56.15       66.73      2.72 o 
  -3   5   4      258.20      261.77      4.35 o 
  -2   5   4      172.43      189.24      2.56 o 
  -1   5   4        3.81        7.40      1.04 o 
   0   5   4      449.02      469.27      6.81 o 
   1   5   4       39.37       48.55      2.55 o 
   2   5   4      238.40      236.08      4.15 o 
   3   5   4      166.30      174.26      3.97 o 
   4   5   4        3.10        4.03      0.90 o 
   5   5   4       31.92       34.22      1.60 o 
   6   5   4      109.37      109.74      2.78 o 
   7   5   4        6.52        5.19      0.73 o 
   8   5   4        0.21        2.24      0.67 o 
   9   5   4        4.09        1.61      0.97 o 
  10   5   4        0.01        0.57      1.12 o 
  11   5   4        2.40        2.30      1.18 o 
  12   5   4       78.16       89.19      7.35 o 
 -12   6   4        1.99        4.08      1.55 o 
 -11   6   4        1.97        3.15      2.28 o 
 -10   6   4        0.08       -0.13      1.18 o 
  -9   6   4        9.75       14.30      3.58 o 
  -8   6   4      224.54      215.47     10.29 o 
  -7   6   4      117.04      126.55      4.35 o 
  -6   6   4       48.13       48.49      2.64 o 
  -5   6   4      353.46      369.46      8.13 o 
  -4   6   4      194.91      188.60      5.01 o 
  -3   6   4       36.98       47.54      2.34 o 
  -2   6   4      329.27      339.14      5.89 o 
  -1   6   4       13.62       22.87      1.65 o 
   0   6   4      763.43      843.99      9.70 o 
   1   6   4      227.42      236.11      4.69 o 
   2   6   4      146.76      150.25      4.50 o 
   3   6   4       26.55       24.65      1.53 o 
   4   6   4      422.26      444.57      7.93 o 
   5   6   4      454.96      411.89      6.40 o 
   6   6   4       30.72       34.05      1.40 o 
   7   6   4      103.01      107.24      2.50 o 
   8   6   4      108.38      105.10      2.91 o 
   9   6   4       10.70        7.10      1.15 o 
  10   6   4       27.35       35.18      3.36 o 
  11   6   4       56.48       51.22      5.82 o 
 -12   7   4        4.08        4.42      1.68 o 
 -11   7   4        6.92        6.13      1.75 o 
 -10   7   4        5.89        5.99      1.71 o 
  -9   7   4       36.34       32.96      3.14 o 
  -8   7   4        0.12        2.33      1.43 o 
  -7   7   4      564.59      541.82     11.36 o 
  -6   7   4       83.67       77.06      3.29 o 
  -5   7   4       10.54        9.82      2.52 o 
  -4   7   4       37.07       38.16      2.29 o 
  -3   7   4       94.49       86.92      5.71 o 
  -2   7   4      153.72      161.42      4.39 o 
  -1   7   4       27.15       30.03      1.19 o 
   0   7   4       45.27       53.18      1.59 o 
   1   7   4        3.28        4.06      0.78 o 
   2   7   4        0.10        0.84      0.65 o 
   3   7   4       67.03       64.90      1.79 o 
   4   7   4      288.06      277.17      4.88 o 
   5   7   4       25.85       27.43      2.39 o 
   6   7   4       30.26       32.33      2.15 o 
   7   7   4       18.55       14.70      1.15 o 
   8   7   4       15.91       16.92      1.45 o 
   9   7   4       64.28       67.85      2.54 o 
  10   7   4       26.24       33.38      2.61 o 
  11   7   4       60.91       67.50      4.93 o 
 -12   8   4        0.82        2.55      1.55 o 
 -11   8   4        1.05       -0.21      1.22 o 
 -10   8   4        0.01       -1.19      1.19 o 
  -9   8   4       55.80       52.66      3.95 o 
  -8   8   4      590.66      549.36     11.80 o 
  -7   8   4      145.80      140.28      4.76 o 
  -5   8   4       30.78       25.73      2.08 o 
  -4   8   4       57.54       58.58      2.20 o 
  -3   8   4       10.32        9.33      1.01 o 
  -2   8   4      754.27      786.00     12.37 o 
  -1   8   4       31.70       40.40      2.37 o 
   0   8   4      419.71      442.70      6.66 o 
   1   8   4        0.57        2.79      0.92 o 
   2   8   4       18.55       20.24      1.13 o 
   3   8   4      153.22      146.62      3.16 o 
   4   8   4       18.99       18.04      1.23 o 
   5   8   4     2437.60     2291.21     29.65 o 
   6   8   4      128.97      131.65      4.51 o 
   7   8   4      109.00      119.92      3.14 o 
   8   8   4       82.91       86.27      2.74 o 
   9   8   4       28.04       24.50      1.74 o 
  10   8   4        8.02       12.42      2.15 o 
  11   8   4        9.21       11.29      2.48 o 
 -11   9   4       48.60       55.86      3.75 o 
 -10   9   4       44.23       41.23      4.73 o 
  -9   9   4        9.70       11.23      2.34 o 
  -8   9   4      117.79      108.93      4.38 o 
  -7   9   4      508.81      474.38     10.54 o 
  -6   9   4        1.37       -0.60      1.24 o 
  -5   9   4      258.15      248.75      5.47 o 
  -4   9   4      222.99      232.49      5.08 o 
  -3   9   4       80.01       81.54      2.63 o 
  -2   9   4       20.51       23.07      1.42 o 
  -1   9   4        0.39        0.51      0.66 o 
   0   9   4      205.41      193.17      5.25 o 
   1   9   4      196.73      199.67      3.81 o 
   2   9   4        2.02        2.35      0.91 o 
   3   9   4       15.08       13.33      1.53 o 
   4   9   4      319.57      317.56      5.66 o 
   5   9   4       15.56       17.97      1.37 o 
   6   9   4        2.14        5.13      1.93 o 
   7   9   4       15.12       10.25      1.24 o 
   8   9   4      171.86      169.73      4.79 o 
   9   9   4       72.99       65.16      3.67 o 
  10   9   4       27.05       23.63      2.52 o 
 -11  10   4        0.06        0.20      1.38 o 
 -10  10   4        6.14        4.13      1.99 o 
  -9  10   4       99.33       99.01      5.28 o 
  -8  10   4       11.58        9.61      1.85 o 
  -7  10   4      257.64      246.07     14.76 o 
  -6  10   4        1.32        1.69      1.16 o 
  -5  10   4      243.65      233.29      5.37 o 
  -4  10   4        1.89        4.28      0.99 o 
  -3  10   4      584.77      577.68     10.03 o 
  -2  10   4        6.66        7.00      1.06 o 
  -1  10   4       17.22       19.12      1.69 o 
   0  10   4      108.05      113.93      3.79 o 
   1  10   4       78.41       79.46      3.05 o 
   2  10   4       40.98       48.76      4.58 o 
   3  10   4      200.40      188.12      3.95 o 
   4  10   4      102.68      111.39      3.67 o 
   5  10   4      130.68      111.20      3.50 o 
   6  10   4       80.99       80.59      2.59 o 
   7  10   4       16.20       16.71      1.49 o 
   8  10   4       74.90       70.11      3.65 o 
   9  10   4        2.54        1.89      1.89 o 
  10  10   4       15.49       15.06      2.37 o 
 -10  11   4       19.24       21.19      3.14 o 
  -9  11   4        2.22        1.78      1.43 o 
  -8  11   4        0.63       -0.09      1.24 o 
  -7  11   4       53.02       50.62      3.20 o 
  -6  11   4        1.21        1.43      1.25 o 
  -5  11   4      109.12      105.39      4.12 o 
  -4  11   4      174.80      182.74      5.45 o 
  -3  11   4        0.38        1.41      0.95 o 
  -2  11   4        0.05        2.24      0.86 o 
  -1  11   4       21.16       20.30      1.91 o 
   0  11   4        8.56        5.89      1.31 o 
   1  11   4      131.66      132.56      6.21 o 
   2  11   4       58.16       59.97      2.40 o 
   3  11   4       65.15       67.52      2.30 o 
   4  11   4       16.54       17.15      1.63 o 
   5  11   4       39.87       36.25      2.23 o 
   6  11   4        0.64        1.69      0.93 o 
   7  11   4        9.23        8.03      1.78 o 
   8  11   4       44.86       40.40      3.09 o 
   9  11   4       25.93       27.66      2.81 o 
 -10  12   4        0.77       -0.15      1.54 o 
  -9  12   4       50.90       46.07      3.35 o 
  -8  12   4       12.06       11.52      2.01 o 
  -7  12   4        5.33        4.49      1.56 o 
  -6  12   4        0.21       -0.01      1.17 o 
  -5  12   4       16.68       16.93      2.06 o 
  -4  12   4      221.16      219.11      6.28 o 
  -3  12   4       43.95       39.92      2.60 o 
  -2  12   4       17.13       22.06      2.82 o 
  -1  12   4       11.74        8.76      3.84 o 
   0  12   4       29.87       35.12      3.88 o 
   1  12   4      146.59      153.81      8.67 o 
   2  12   4       59.93       47.21      3.64 o 
   3  12   4       22.26       28.34      2.25 o 
   4  12   4        0.01        1.24      0.99 o 
   5  12   4       36.46       38.37      2.34 o 
   6  12   4       30.29       23.87      2.04 o 
   7  12   4        0.21        1.19      1.34 o 
   8  12   4       76.18       73.24      4.07 o 
   9  12   4        1.45        1.99      1.54 o 
  -9  13   4       39.43       39.34      3.13 o 
  -8  13   4        2.99        1.57      1.41 o 
  -7  13   4        1.50        1.13      1.34 o 
  -6  13   4        0.12        1.46      1.31 o 
  -5  13   4       31.82       23.71      2.42 o 
  -4  13   4       20.58       22.85      2.29 o 
  -3  13   4       84.84       80.14      4.82 o 
  -2  13   4       10.88       12.20      2.48 o 
  -1  13   4        7.59        8.34      2.11 o 
   0  13   4       13.07       11.87      2.33 o 
   1  13   4      155.06      138.03      6.12 o 
   2  13   4       94.18       94.24     11.23 o 
   3  13   4        0.25       -0.17      1.35 o 
   4  13   4        0.16        1.43      1.16 o 
   5  13   4       11.92       14.63      1.71 o 
   6  13   4       18.13       18.82      2.29 o 
   7  13   4        1.36        0.02      2.24 o 
   8  13   4        5.49        3.37      1.60 o 
  -8  14   4        0.23        0.88      1.36 o 
  -7  14   4       23.25       20.43      2.49 o 
  -6  14   4       31.89       30.57      2.77 o 
  -5  14   4       38.40       34.45      4.89 o 
  -4  14   4      248.38      241.38      8.68 o 
  -3  14   4       43.27       40.01      3.89 o 
  -2  14   4       90.32       85.30      5.13 o 
  -1  14   4       24.50       27.29      3.29 o 
   0  14   4       48.33       49.05      4.08 o 
   1  14   4       35.68       43.60      3.83 o 
   2  14   4       11.03        7.26      4.31 o 
   3  14   4        5.14        9.58      2.19 o 
   4  14   4       39.87       46.30      4.40 o 
   5  14   4        9.22        7.22      2.06 o 
   6  14   4       70.68       67.39      4.63 o 
   7  14   4        1.08        0.92      1.49 o 
  -7  15   4       46.90       48.64      3.56 o 
  -6  15   4        9.11        9.45      1.89 o 
  -5  15   4        6.98        7.26      2.58 o 
  -4  15   4        6.05        9.28      2.43 o 
  -3  15   4        4.51        7.89      2.45 o 
  -2  15   4       67.01       72.38      5.04 o 
  -1  15   4       33.24       35.68      4.75 o 
   0  15   4        3.24        5.01      3.01 o 
   1  15   4        9.84       10.42      2.44 o 
   2  15   4        4.19        5.90      2.26 o 
   3  15   4       49.93       58.48      4.44 o 
   4  15   4       24.02       28.08      4.92 o 
   5  15   4       56.00       73.81      7.21 o 
   6  15   4       37.84       42.75      3.93 o 
  -6  16   4        2.01        4.10      1.71 o 
  -5  16   4        3.18        7.29      2.50 o 
  -4  16   4       46.00       47.39      5.41 o 
  -3  16   4       23.47       26.61      4.05 o 
  -2  16   4        8.15        9.01      2.67 o 
  -1  16   4       11.32       11.03      2.87 o 
   0  16   4       27.57       26.20      3.57 o 
   1  16   4        9.63       11.44      2.65 o 
   2  16   4        0.43        2.76      1.89 o 
   3  16   4        6.39       12.69      3.71 o 
   4  16   4       11.40        9.62      3.40 o 
   5  16   4       37.33       42.29      6.00 o 
  -4  17   4       12.50       17.75      3.41 o 
  -3  17   4        5.37        6.43      2.61 o 
  -2  17   4       94.48      105.17     10.82 o 
  -1  17   4       31.72       34.68      4.12 o 
   0  17   4       22.33       29.70      3.90 o 
   1  17   4       34.15       38.60      4.16 o 
   2  17   4       15.59       22.81      4.94 o 
   3  17   4       78.80       85.35      8.13 o 
 -12   1   5        5.48        3.91      1.90 o 
 -11   1   5      129.11      123.82      6.31 o 
 -10   1   5       67.99       69.74      4.83 o 
  -9   1   5       63.90       65.66      4.52 o 
  -8   1   5       76.20       73.59      4.71 o 
  -7   1   5       15.74       17.33      1.80 o 
  -6   1   5      215.47      205.21      6.61 o 
  -5   1   5        2.99        3.90      0.96 o 
  -4   1   5       23.23       28.46      2.61 o 
  -3   1   5      105.07      109.55      3.34 o 
  -2   1   5      543.32      553.51     12.69 o 
  -1   1   5      101.13       96.82      3.04 o 
   0   1   5       58.22       55.63      2.19 o 
   1   1   5       77.30      100.08      2.36 o 
   2   1   5       69.80       79.06      1.95 o 
   3   1   5      242.97      229.69      3.82 o 
   4   1   5        4.55        4.81      0.90 o 
   5   1   5       38.34       45.93      2.23 o 
   6   1   5       44.20       40.96      1.97 o 
   7   1   5        3.83        5.78      1.15 o 
   8   1   5       48.10       48.76      2.87 o 
   9   1   5       13.63       14.90      1.87 o 
  10   1   5       13.59       13.62      2.25 o 
  11   1   5       17.68       20.47      2.23 o 
 -12   2   5        0.12        1.99      2.45 o 
 -11   2   5        2.27        6.44      3.99 o 
 -10   2   5       19.70       14.51      2.73 o 
  -9   2   5      436.16      443.68     20.34 o 
  -8   2   5       17.05       17.85      1.96 o 
  -7   2   5        0.71       -0.54      0.99 o 
  -6   2   5      238.88      217.38     23.81 o 
  -5   2   5       39.11       40.38      2.78 o 
  -4   2   5       39.61       66.18      3.64 o 
  -3   2   5        1.78        5.60      1.60 o 
  -2   2   5      624.73      644.96     10.17 o 
  -1   2   5      867.59      900.29     15.67 o 
   1   2   5       80.38      112.69      3.21 o 
   2   2   5       75.50       81.80      2.32 o 
   3   2   5      550.57      583.44      8.07 o 
   4   2   5        8.92       12.39      1.02 o 
   5   2   5        1.16       10.10      1.52 o 
   6   2   5      978.35      968.34     14.36 o 
   7   2   5        2.85        1.41      0.93 o 
   8   2   5      101.03      109.20      3.44 o 
   9   2   5        3.65        4.68      1.97 o 
  10   2   5        0.00        0.33      1.12 o 
  11   2   5       13.68       17.38      2.03 o 
 -12   3   5        0.04        7.09      2.06 o 
 -11   3   5       26.36       31.43      3.59 o 
 -10   3   5       15.22       13.60      2.53 o 
  -9   3   5      225.52      205.46      8.41 o 
  -8   3   5      205.81      205.62      6.07 o 
  -7   3   5       93.46       99.86      6.70 o 
  -6   3   5      373.46      364.04      9.89 o 
  -5   3   5        4.27        5.70      1.27 o 
  -4   3   5        5.17        4.23      1.08 o 
  -3   3   5        8.59       10.80      1.15 o 
  -2   3   5      107.79      122.96      2.71 o 
  -1   3   5       19.33       18.91      1.11 o 
   0   3   5      130.37      131.24      2.61 o 
   1   3   5      147.12      148.02      2.80 o 
   2   3   5       32.06       35.67      1.87 o 
   3   3   5       32.53       35.60      2.44 o 
   4   3   5       11.00        9.71      0.98 o 
   5   3   5       28.96       49.40      2.95 o 
   6   3   5        2.93        4.76      1.09 o 
   7   3   5        1.32       10.19      1.78 o 
   8   3   5        0.18        8.57      1.48 o 
   9   3   5       49.60       52.35      3.05 o 
  10   3   5       11.78       11.18      1.74 o 
  11   3   5       11.84        7.15      1.40 o 
 -12   4   5       14.07       18.47      3.90 o 
 -11   4   5       49.65       58.49      9.57 o 
 -10   4   5      161.54      165.47      5.70 o 
  -9   4   5       10.05       16.40      2.01 o 
  -8   4   5        0.01        5.60      2.25 o 
  -7   4   5       15.03       20.91      2.38 o 
  -6   4   5       15.72       21.93      2.55 o 
  -5   4   5       47.11       56.01      2.75 o 
  -4   4   5       51.01       71.36      5.43 o 
  -3   4   5       33.57       48.24      1.96 o 
  -2   4   5       17.45       18.03      1.00 o 
  -1   4   5      113.56      115.82      2.40 o 
   0   4   5       17.29       21.12      1.56 o 
   1   4   5        0.89       -0.21      0.57 o 
   2   4   5      347.09      344.25      5.80 o 
   3   4   5      367.35      354.63      7.99 o 
   4   4   5      287.61      296.23      5.52 o 
   5   4   5      276.78      271.51      4.93 o 
   6   4   5      311.09      308.77      5.46 o 
   7   4   5      223.74      217.22      5.02 o 
   8   4   5      145.55      127.08      3.77 o 
   9   4   5       28.23       32.67      2.57 o 
  10   4   5        2.82        2.55      1.29 o 
  11   4   5        0.63        1.64      1.15 o 
 -12   5   5       22.82       26.54      3.53 o 
 -11   5   5       19.73       20.46      3.18 o 
 -10   5   5      134.60      137.99      5.21 o 
  -9   5   5       26.31       29.38      2.59 o 
  -8   5   5        1.02        2.33      1.42 o 
  -7   5   5       27.07       27.17      4.68 o 
  -6   5   5      252.57      253.23      6.53 o 
  -5   5   5      127.94      130.07      4.45 o 
  -4   5   5      119.99      120.20      3.94 o 
  -3   5   5      243.70      269.83      6.40 o 
  -2   5   5      365.24      357.32      5.13 o 
  -1   5   5       73.24       81.16      1.93 o 
   0   5   5       81.11       74.88      2.12 o 
   1   5   5       98.23      112.25      3.11 o 
   2   5   5      193.37      192.81      4.43 o 
   3   5   5        0.18        3.07      1.30 o 
   4   5   5       19.84       19.81      2.89 o 
   5   5   5       56.49       74.55      2.68 o 
   6   5   5       16.50       15.71      1.36 o 
   7   5   5       51.73       46.36      2.41 o 
   8   5   5        5.63        4.48      1.17 o 
   9   5   5        1.30        6.21      1.21 o 
  10   5   5        5.37        6.02      1.42 o 
  11   5   5       13.50       12.61      1.90 o 
 -12   6   5        1.95        3.94      1.85 o 
 -11   6   5        0.20        1.20      1.45 o 
 -10   6   5        8.58        6.69      1.68 o 
  -9   6   5       25.73       27.75      3.11 o 
  -8   6   5       32.63       38.73      3.32 o 
  -7   6   5       81.97       87.34      3.72 o 
  -6   6   5       17.93       20.87      2.21 o 
  -5   6   5       62.35       67.56      3.06 o 
  -4   6   5       38.72       51.27      2.63 o 
  -3   6   5      163.58      180.95      4.96 o 
  -2   6   5        0.12        1.67      1.24 o 
   0   6   5      395.82      403.43      7.25 o 
   1   6   5       41.28       40.09      1.91 o 
   2   6   5      637.73      665.39     11.00 o 
   3   6   5      237.77      229.70      5.10 o 
   4   6   5       50.53       52.08      2.60 o 
   5   6   5        8.22        7.99      1.12 o 
   6   6   5       93.54       89.84      4.21 o 
   7   6   5        7.98        6.07      1.59 o 
   8   6   5        4.99        7.19      1.58 o 
   9   6   5       11.71       12.82      1.65 o 
  10   6   5        0.70        0.81      1.22 o 
  11   6   5       13.89       11.68      1.72 o 
 -11   7   5        1.38        1.37      1.49 o 
 -10   7   5        0.17        1.32      1.41 o 
  -9   7   5        1.82        0.82      1.63 o 
  -8   7   5      103.47       96.25      7.58 o 
  -7   7   5      277.30      277.84      7.31 o 
  -6   7   5       50.54       55.30      3.02 o 
  -5   7   5      103.92      117.56      4.13 o 
  -4   7   5       71.91       70.13      3.08 o 
  -3   7   5        0.95        1.86      0.97 o 
  -2   7   5        8.16        8.03      1.39 o 
  -1   7   5        2.68       -0.86      1.08 o 
   0   7   5        1.56        0.33      0.67 o 
   1   7   5       51.31       39.92      1.86 o 
   2   7   5       27.40       29.01      1.75 o 
   3   7   5       23.85       24.54      1.71 o 
   4   7   5      397.97      413.58      7.87 o 
   5   7   5      110.14      108.29      3.15 o 
   6   7   5        0.18        6.86      1.29 o 
   7   7   5       26.30       28.79      1.87 o 
   8   7   5       10.10       11.57      1.65 o 
   9   7   5       40.11       41.84      2.52 o 
  10   7   5       21.10       22.62      2.37 o 
 -11   8   5        3.04        8.17      1.91 o 
 -10   8   5       42.91       47.37      4.04 o 
  -9   8   5        1.69        2.67      1.75 o 
  -8   8   5        0.17        2.34      1.39 o 
  -7   8   5        0.00        0.64      1.08 o 
  -6   8   5        7.45        6.77      1.74 o 
  -5   8   5       24.51       26.57      2.86 o 
  -4   8   5       99.36      103.31      3.85 o 
  -3   8   5       77.05       72.25      4.22 o 
  -2   8   5       59.81       63.56      3.13 o 
  -1   8   5      100.56      103.71      6.93 o 
   0   8   5       75.17       78.49      3.10 o 
   1   8   5       92.67       96.47      2.90 o 
   2   8   5       19.31       24.78      2.38 o 
   3   8   5        5.37        9.36      1.22 o 
   4   8   5       76.68       78.41      2.88 o 
   5   8   5        5.15        3.98      1.14 o 
   6   8   5       26.06       25.30      1.72 o 
   7   8   5       35.09       34.68      2.00 o 
   8   8   5       35.30       41.33      2.21 o 
   9   8   5       12.94       13.34      1.75 o 
  10   8   5       82.35       85.92     10.29 o 
 -11   9   5        5.23        3.98      1.64 o 
 -10   9   5       17.93       23.99      3.16 o 
  -9   9   5       26.55       22.95      4.35 o 
  -8   9   5        0.12        0.46      1.30 o 
  -7   9   5      332.42      313.06      8.14 o 
  -6   9   5       19.91       21.60      2.75 o 
  -5   9   5       22.63       33.98      2.48 o 
  -4   9   5       91.78       99.22      3.85 o 
  -3   9   5       38.58       32.18      2.28 o 
  -2   9   5      238.07      242.72      8.09 o 
  -1   9   5       64.69       71.83      4.09 o 
   0   9   5      451.85      452.43     12.24 o 
   1   9   5       92.99       96.68      3.47 o 
   2   9   5        9.91       12.29      1.33 o 
   3   9   5        4.31        6.77      1.18 o 
   4   9   5      313.63      313.55      6.60 o 
   5   9   5       12.31       12.22      2.25 o 
   6   9   5       40.12       44.24      2.29 o 
   7   9   5        0.83        0.97      0.94 o 
   8   9   5       64.79       65.18      2.68 o 
   9   9   5      207.76      223.53      5.53 o 
  10   9   5       11.26       22.29      4.99 o 
 -10  10   5        6.92        7.93      2.26 o 
  -9  10   5       24.84       24.26      3.21 o 
  -8  10   5       27.60       21.81      3.27 o 
  -7  10   5       14.00       11.49      1.92 o 
  -6  10   5        5.29        7.76      2.08 o 
  -5  10   5       40.49       40.16      2.76 o 
  -4  10   5       14.51       15.26      1.89 o 
  -3  10   5      367.62      367.43      9.16 o 
  -2  10   5       12.74       13.29      2.29 o 
  -1  10   5       20.73       31.53      3.13 o 
   0  10   5      557.04      546.20     14.33 o 
   1  10   5       53.05       53.61      3.84 o 
   2  10   5        2.22       12.65      2.15 o 
   3  10   5        6.90        7.24      1.22 o 
   4  10   5       24.94       22.33      1.84 o 
   5  10   5       29.47       27.61      2.76 o 
   6  10   5       31.13       27.18      1.83 o 
   7  10   5        1.80        1.88      1.06 o 
   8  10   5       30.74       30.03      2.04 o 
   9  10   5       31.41       30.10      4.55 o 
  -9  11   5       13.68       14.66      2.32 o 
  -8  11   5        0.15        0.92      1.28 o 
  -7  11   5       22.37       20.74      2.88 o 
  -6  11   5        4.11        4.14      1.44 o 
  -5  11   5       40.00       42.49      2.89 o 
  -4  11   5      529.71      513.99     11.22 o 
  -3  11   5       14.76       13.11      2.42 o 
  -2  11   5       16.54       40.92      5.13 o 
  -1  11   5        0.28        1.96      1.52 o 
   0  11   5       18.25       17.78      3.27 o 
   1  11   5      790.43      786.86     25.08 o 
   2  11   5        0.15        2.12      1.56 o 
   3  11   5       14.22       24.82      4.12 o 
   4  11   5       37.37       34.66      2.36 o 
   5  11   5        2.60        2.81      1.15 o 
   6  11   5        1.62        3.48      1.11 o 
   7  11   5        8.15        7.26      1.38 o 
   8  11   5       86.00       88.70      7.74 o 
  -9  12   5        1.03        3.46      1.64 o 
  -8  12   5       19.75       22.94      2.57 o 
  -7  12   5       18.25       20.50      2.47 o 
  -6  12   5       38.02       39.82      3.01 o 
  -5  12   5        7.90        9.35      2.29 o 
  -4  12   5      249.77      253.15      9.08 o 
  -3  12   5       16.98       13.13      2.62 o 
  -2  12   5        0.02        1.65      2.59 o 
  -1  12   5        2.13        4.24      1.77 o 
   0  12   5      112.05      116.96      5.69 o 
   1  12   5       16.46       22.31      4.44 o 
   2  12   5        1.04        1.83      1.62 o 
   3  12   5       56.85       69.49      4.48 o 
   4  12   5       30.59       28.01      3.06 o 
   5  12   5       24.33       28.44      2.23 o 
   6  12   5        7.02        6.58      1.28 o 
   7  12   5        0.24        0.89      1.34 o 
   8  12   5       71.94       75.60      5.26 o 
  -8  13   5       23.61       19.15      2.49 o 
  -7  13   5        2.29        3.26      2.01 o 
  -6  13   5        4.48        4.56      1.65 o 
  -5  13   5        3.39        9.40      3.17 o 
  -4  13   5      113.51      106.54      5.81 o 
  -3  13   5        7.98        9.43      2.41 o 
  -2  13   5       10.45       15.66      2.79 o 
  -1  13   5       42.04       51.24      4.27 o 
   0  13   5        1.97        2.22      1.70 o 
   1  13   5      227.76      221.08      8.39 o 
   2  13   5       15.16       24.18      5.24 o 
   3  13   5       53.52       65.81      4.69 o 
   4  13   5       10.51       13.52      2.64 o 
   5  13   5       24.48       29.35      2.66 o 
   6  13   5       15.32       13.63      2.60 o 
   7  13   5       20.43       29.45      3.81 o 
  -7  14   5        8.44       11.72      2.13 o 
  -6  14   5       43.15       46.90      4.98 o 
  -5  14   5        0.32        0.95      1.86 o 
  -4  14   5        5.88        8.88      2.54 o 
  -3  14   5        4.74        3.39      1.98 o 
  -2  14   5       15.39       13.76      2.87 o 
  -1  14   5       22.01       26.01      3.50 o 
   0  14   5        7.28        9.96      2.29 o 
   1  14   5       17.03       16.63      2.90 o 
   2  14   5       38.52       41.01      3.97 o 
   3  14   5        7.61       10.85      2.45 o 
   4  14   5       18.20       16.77      2.92 o 
   5  14   5       41.01       39.67      5.65 o 
   6  14   5       67.07       88.45      8.01 o 
  -6  15   5        0.20        4.40      2.05 o 
  -5  15   5        4.11        7.18      2.41 o 
  -4  15   5       55.32       58.91      4.91 o 
  -3  15   5        1.72        5.66      2.24 o 
  -2  15   5        8.49       11.07      6.45 o 
  -1  15   5       55.00       63.82      5.07 o 
   0  15   5       32.61       28.88      3.69 o 
   1  15   5        1.12        4.33      2.24 o 
   2  15   5        5.72        8.82      2.51 o 
   3  15   5        6.00        6.44      2.28 o 
   4  15   5       42.16       28.75      5.18 o 
   5  15   5       47.66       55.70      6.67 o 
  -4  16   5        0.00        1.74      1.99 o 
  -3  16   5        2.65        1.93      2.02 o 
  -2  16   5        2.49        3.63      4.55 o 
  -1  16   5        2.27        2.76      2.16 o 
   0  16   5        3.10        2.06      2.75 o 
   1  16   5       43.11       56.16      4.82 o 
   2  16   5       10.77       10.41      2.57 o 
   3  16   5        4.23        2.88      2.34 o 
 -12   0   6        5.74        4.68      2.51 o 
 -11   0   6       19.21       19.19      4.47 o 
 -10   0   6       29.95       34.75      5.48 o 
  -9   0   6        1.77        2.65      2.48 o 
  -8   0   6      172.03      170.57     10.36 o 
  -7   0   6      139.70      151.35      9.22 o 
  -6   0   6        0.09        0.73      1.94 o 
  -5   0   6        1.01        1.73      1.21 o 
  -4   0   6       17.03       18.37      2.74 o 
  -3   0   6       97.74       51.39      4.00 o 
  -2   0   6     3673.18     3796.16    102.14 o 
   0   0   6      116.03      122.23      4.46 o 
   1   0   6       44.50       52.55      2.57 o 
   2   0   6       27.43       30.04      2.39 o 
   3   0   6       52.15       60.52      5.32 o 
   4   0   6      351.98      350.63      8.67 o 
   5   0   6       43.93       43.82      3.04 o 
   6   0   6       54.79       51.89      3.34 o 
   7   0   6       12.98        9.59      2.81 o 
   8   0   6        2.46        1.03      1.95 o 
   9   0   6       36.64       38.95      6.09 o 
  10   0   6      113.99      119.79      6.32 o 
 -12   1   6        0.01        3.17      3.58 o 
 -11   1   6       21.43       19.54      3.10 o 
 -10   1   6        0.27        1.51      2.15 o 
  -9   1   6       70.83       69.69      4.97 o 
  -8   1   6        9.12        7.97      2.21 o 
  -7   1   6       11.17        9.41      2.09 o 
  -6   1   6       99.10       98.26      3.84 o 
  -5   1   6        1.58        2.49      1.13 o 
  -4   1   6      126.08      127.70      3.94 o 
  -3   1   6       81.40       86.15      2.75 o 
  -2   1   6        6.01        5.10      2.39 o 
  -1   1   6      413.42      404.06      8.32 o 
   0   1   6      216.17      226.46      4.88 o 
   1   1   6        6.05        6.14      1.01 o 
   2   1   6      143.58      154.77      3.64 o 
   3   1   6       43.40       40.44      2.10 o 
   4   1   6       74.33       69.03      2.48 o 
   5   1   6      290.96      285.12      5.44 o 
   6   1   6       71.03       66.38      2.59 o 
   7   1   6       19.41       21.63      1.95 o 
   8   1   6       30.09       27.89      2.92 o 
   9   1   6        8.51        9.40      2.58 o 
  10   1   6       61.13       76.85      3.86 o 
 -12   2   6        4.29        2.48      1.52 o 
 -11   2   6        1.20        1.04      1.50 o 
 -10   2   6      290.41      294.16     10.60 o 
  -9   2   6        0.23        0.06      1.46 o 
  -8   2   6        0.02       -0.77      1.31 o 
  -7   2   6       69.25       63.70      3.27 o 
  -6   2   6       14.21       13.17      5.87 o 
  -5   2   6       66.77       70.95      3.86 o 
  -4   2   6       12.76       15.05      1.37 o 
  -3   2   6      110.89      117.25      3.25 o 
  -2   2   6      283.37      303.51      5.89 o 
  -1   2   6       56.59       54.76      1.95 o 
   0   2   6      212.15      212.19      4.48 o 
   1   2   6        2.43        0.79      0.88 o 
   2   2   6      208.56      203.56      4.26 o 
   3   2   6        3.29        1.71      0.84 o 
   4   2   6       27.78       27.75      1.75 o 
   5   2   6        2.03        1.56      0.89 o 
   6   2   6      632.99      628.30     10.60 o 
   7   2   6        0.88        1.55      1.00 o 
   8   2   6        5.84        6.36      1.33 o 
   9   2   6        5.51        6.90      1.57 o 
  10   2   6        0.78        1.34      1.19 o 
 -11   3   6      143.04      141.18      7.07 o 
 -10   3   6       83.01       85.23      5.60 o 
  -9   3   6        4.21        5.40      2.06 o 
  -8   3   6       78.17       90.41      5.21 o 
  -7   3   6      146.14      140.17      8.28 o 
  -6   3   6      226.90      223.32      8.03 o 
  -5   3   6       91.53       92.07      4.82 o 
  -4   3   6       78.10       72.39      3.10 o 
  -3   3   6       98.94      107.05      3.06 o 
  -2   3   6        1.17        1.29      0.69 o 
  -1   3   6       56.89       59.41      1.86 o 
   0   3   6       13.68       13.16      1.20 o 
   1   3   6      140.25      138.56      3.79 o 
   2   3   6      166.73      162.77      3.73 o 
   3   3   6      148.37      150.45      3.36 o 
   4   3   6       61.23       60.92      2.33 o 
   5   3   6       20.72       18.86      1.79 o 
   6   3   6       48.38       45.05      2.55 o 
   7   3   6      252.90      240.13      5.62 o 
   8   3   6      130.46      122.94      4.52 o 
   9   3   6        4.66        4.32      1.44 o 
  10   3   6       45.22       48.59      4.57 o 
 -11   4   6        1.10        1.91      1.76 o 
 -10   4   6      162.97      151.08     16.66 o 
  -9   4   6        7.68        9.05      1.93 o 
  -8   4   6        5.69        7.53      1.73 o 
  -7   4   6        5.63        7.90      1.97 o 
  -6   4   6       21.15       22.26      4.50 o 
  -5   4   6      173.62      170.39      5.15 o 
  -4   4   6       52.50       51.35      2.76 o 
  -3   4   6       27.41       27.34      2.07 o 
  -2   4   6        8.26        8.24      0.95 o 
  -1   4   6        0.02        0.85      0.57 o 
   0   4   6       51.28       47.41      2.24 o 
   1   4   6       69.17       67.25      3.87 o 
   2   4   6      131.64      134.03      3.33 o 
   3   4   6        1.62        1.09      0.82 o 
   4   4   6       63.19       61.16      2.34 o 
   5   4   6       42.24       40.71      2.36 o 
   6   4   6      321.82      324.57      7.78 o 
   7   4   6        0.10        0.20      1.01 o 
   8   4   6        2.28        1.34      1.11 o 
   9   4   6        1.60        1.28      1.05 o 
  10   4   6       23.04       21.19      2.35 o 
 -11   5   6        0.88       -0.99      1.65 o 
 -10   5   6       33.75       33.60      3.90 o 
  -9   5   6        0.21        0.14      1.31 o 
  -8   5   6       19.61       21.45      2.82 o 
  -7   5   6        1.14        1.10      1.52 o 
  -6   5   6       49.01       46.13      2.86 o 
  -5   5   6       14.89       14.05      1.84 o 
  -4   5   6        0.07       -0.33      0.90 o 
  -3   5   6      168.07      172.64      6.08 o 
  -2   5   6        6.38        6.32      1.26 o 
  -1   5   6      142.43      149.79      4.11 o 
   0   5   6        3.42        4.49      0.88 o 
   1   5   6        4.60        4.34      1.02 o 
   2   5   6      102.78      102.89      3.31 o 
   3   5   6       10.81       10.66      1.43 o 
   4   5   6       13.34       11.84      2.14 o 
   5   5   6        7.14        6.04      1.26 o 
   6   5   6       41.71       40.87      2.43 o 
   7   5   6        6.21        5.98      1.34 o 
   8   5   6        3.33        3.80      1.25 o 
   9   5   6        0.04        0.00      1.03 o 
  10   5   6        0.70        4.36      1.39 o 
 -11   6   6        1.20        0.68      1.65 o 
 -10   6   6        3.46        3.02      1.87 o 
  -9   6   6       37.45       36.72      3.56 o 
  -8   6   6        1.90        1.13      1.59 o 
  -7   6   6        8.12        7.45      1.83 o 
  -6   6   6        8.59        9.99      1.73 o 
  -5   6   6       18.15       15.68      1.92 o 
  -4   6   6       92.19       90.49      4.89 o 
  -3   6   6       38.90       40.47      4.65 o 
  -2   6   6        0.15       -0.53      1.13 o 
  -1   6   6       85.46       89.73      4.40 o 
   0   6   6      300.55      310.04      6.26 o 
   1   6   6       49.76       53.36      2.39 o 
   2   6   6        2.41        0.40      0.85 o 
   3   6   6      139.46      150.97      4.15 o 
   4   6   6       54.38       52.15      3.01 o 
   5   6   6       19.64       18.40      1.75 o 
   6   6   6       13.72       13.15      1.68 o 
   7   6   6        7.90        8.91      1.78 o 
   8   6   6        1.78        2.51      1.29 o 
   9   6   6       12.58       12.35      1.65 o 
 -10   7   6       88.77       84.46      7.04 o 
  -9   7   6      100.95       93.67      5.31 o 
  -8   7   6      560.54      546.59     18.19 o 
  -7   7   6       65.95       64.57      3.55 o 
  -6   7   6       67.97       68.18      3.52 o 
  -5   7   6      162.41      159.07      5.92 o 
  -4   7   6       89.13       92.65      4.08 o 
  -3   7   6       18.17       21.84      2.03 o 
  -2   7   6       20.60       21.82      2.66 o 
  -1   7   6       28.15       30.28      2.92 o 
   0   7   6       26.37       27.80      2.84 o 
   1   7   6       41.80       38.81      2.10 o 
   2   7   6       19.38       20.56      2.26 o 
   3   7   6       34.04       27.52      1.97 o 
   4   7   6      461.95      479.96      9.12 o 
   5   7   6      135.76      126.60      3.41 o 
   6   7   6      183.92      170.79      4.09 o 
   7   7   6       14.46       11.32      1.65 o 
   8   7   6        2.56        3.46      1.42 o 
   9   7   6       13.40       12.99      1.88 o 
 -10   8   6        8.28        4.48      3.17 o 
  -9   8   6       21.08       21.67      2.99 o 
  -8   8   6      391.04      371.09     11.45 o 
  -7   8   6        5.71        6.14      1.71 o 
  -6   8   6       14.08       13.14      1.98 o 
  -5   8   6        4.93        6.05      1.51 o 
  -4   8   6        0.26       -0.12      1.06 o 
  -3   8   6      147.06      159.24      8.23 o 
  -2   8   6       56.81       53.95      3.91 o 
  -1   8   6      152.74      156.91      6.35 o 
   0   8   6       25.65       25.01      4.75 o 
   1   8   6       45.86       43.66      3.49 o 
   2   8   6       85.85       82.71      3.19 o 
   3   8   6       82.47       73.89      2.89 o 
   4   8   6     1057.87     1058.30     17.03 o 
   5   8   6       10.63        6.09      1.74 o 
   6   8   6        6.73        5.54      1.59 o 
   7   8   6        5.58        4.85      1.33 o 
   8   8   6        0.28        1.97      1.24 o 
   9   8   6        0.23        0.93      1.17 o 
 -10   9   6       23.39       23.96      3.31 o 
  -9   9   6       83.77       69.30     11.17 o 
  -8   9   6      112.61      104.63      4.61 o 
  -7   9   6       35.60       36.02      6.71 o 
  -6   9   6       55.68       53.11      4.71 o 
  -5   9   6        1.55        1.36      1.22 o 
  -4   9   6      124.89      126.01      5.93 o 
  -3   9   6        1.21        2.28      1.59 o 
  -2   9   6        6.46        3.31      1.67 o 
  -1   9   6       39.88       41.11      3.56 o 
   0   9   6      136.59      141.40      6.13 o 
   1   9   6        7.89        6.74      1.97 o 
   2   9   6        6.51        5.26      1.31 o 
   3   9   6      106.63      108.87      3.57 o 
   4   9   6       18.39       20.70      1.88 o 
   5   9   6       31.82       31.78      2.27 o 
   6   9   6        0.30        0.69      1.01 o 
   7   9   6       71.54       68.01      2.80 o 
   8   9   6       42.96       43.43      2.74 o 
  -9  10   6       10.00        5.76      2.08 o 
  -8  10   6      103.22       88.47      5.05 o 
  -7  10   6        1.43        1.41      1.46 o 
  -6  10   6       44.69       45.19      3.63 o 
  -5  10   6        0.56        2.62      1.38 o 
  -4  10   6      124.95      118.46      5.88 o 
  -3  10   6       88.77       89.49      5.02 o 
  -2  10   6       34.56       30.94      3.32 o 
  -1  10   6       32.08       30.20      3.29 o 
   0  10   6       79.74       85.61      8.70 o 
   1  10   6        1.64        2.68      1.61 o 
   2  10   6      173.74      183.92      8.75 o 
   3  10   6        8.68        6.30      1.52 o 
   4  10   6      201.93      195.15      5.12 o 
   5  10   6        8.76        7.37      2.37 o 
   6  10   6       40.56       38.69      2.24 o 
   7  10   6       16.93       17.82      1.82 o 
   8  10   6        3.19        2.15      1.38 o 
  -8  11   6        0.98       -1.58      1.59 o 
  -7  11   6       23.01       21.54      2.50 o 
  -6  11   6       11.77       11.40      3.05 o 
  -5  11   6        0.02        0.77      1.43 o 
  -4  11   6       52.31       50.38      4.24 o 
  -3  11   6       27.93       26.45      3.25 o 
  -2  11   6       21.69       25.65      4.28 o 
  -1  11   6        2.47        3.84      1.88 o 
   0  11   6       54.66       49.03      8.67 o 
   1  11   6       43.93       49.40      4.94 o 
   2  11   6        0.50        2.04      1.83 o 
   3  11   6       69.34       70.15      4.79 o 
   4  11   6        0.85        3.67      1.95 o 
   5  11   6       58.38       55.23      2.93 o 
   6  11   6      100.48       85.37      3.08 o 
   7  11   6       62.22       60.70      3.96 o 
  -8  12   6        0.39        0.35      1.89 o 
  -7  12   6        1.39        1.89      1.36 o 
  -6  12   6        0.55       -0.47      1.55 o 
  -5  12   6      109.97      113.96      6.06 o 
  -4  12   6       45.36       51.21      4.80 o 
  -3  12   6       23.29       16.15      2.83 o 
  -2  12   6        5.14        2.23      1.77 o 
  -1  12   6        2.04        0.23      1.60 o 
   0  12   6       66.25       64.98      6.24 o 
   1  12   6       51.05       54.30      4.40 o 
   2  12   6       22.04       22.18      3.17 o 
   3  12   6        0.01        2.19      1.68 o 
   4  12   6       14.12       13.48      4.93 o 
   5  12   6       26.73       30.20      3.54 o 
   6  12   6        0.01        0.66      1.19 o 
  -6  13   6        1.95        2.78      1.95 o 
  -5  13   6       26.60       32.17      3.73 o 
  -4  13   6      126.61      120.65      6.44 o 
  -3  13   6        0.99       -0.10      1.70 o 
  -2  13   6        0.12        0.79      1.69 o 
  -1  13   6        0.76        1.46      1.70 o 
   0  13   6      120.48      121.58      6.30 o 
   1  13   6       42.01       42.02      4.14 o 
   2  13   6        0.05        0.75      1.85 o 
   3  13   6       14.61       12.98      2.77 o 
   4  13   6       33.50       34.94      3.87 o 
   5  13   6       16.31       17.26      3.10 o 
  -5  14   6       60.76       57.02      4.92 o 
  -4  14   6        0.03        2.28      1.84 o 
  -3  14   6       12.09        8.79      2.45 o 
  -2  14   6        4.31        6.91      2.39 o 
  -1  14   6       11.45        8.73      3.46 o 
   0  14   6       10.90        8.19      2.52 o 
   1  14   6       40.28       37.04      6.78 o 
   2  14   6        0.02       -0.31      1.91 o 
   3  14   6        0.35       -0.08      1.73 o 
   4  14   6        1.04        2.66      2.14 o 
  -3  15   6       14.29       15.68      2.99 o 
  -2  15   6        0.15        1.06      1.72 o 
  -1  15   6        0.71        2.91      1.98 o 
   0  15   6        2.14        1.29      1.74 o 
   1  15   6        0.15       -0.43      1.63 o 
   2  15   6       48.93       58.24      4.91 o 
 -11   1   7        0.73        0.92      1.48 o 
 -10   1   7        0.81        3.57      1.95 o 
  -9   1   7        0.17        1.12      2.12 o 
  -8   1   7        5.47        7.29      5.27 o 
  -7   1   7       45.79       50.67      4.27 o 
  -6   1   7        0.03       -1.35      1.35 o 
  -5   1   7        0.25        0.47      1.08 o 
  -4   1   7        0.60        0.79      1.29 o 
  -3   1   7        0.77        1.03      1.02 o 
  -2   1   7       82.78       84.17      2.89 o 
  -1   1   7       70.85       74.09      3.80 o 
   0   1   7        9.04       10.31      1.32 o 
   1   1   7        0.06       -0.59      0.84 o 
   2   1   7        9.80        9.88      1.28 o 
   3   1   7        0.16        2.07      0.96 o 
   4   1   7       10.95       10.81      1.40 o 
   5   1   7        1.24        2.88      1.04 o 
   6   1   7       45.84       43.79      2.41 o 
   7   1   7       79.00       72.98      3.27 o 
   8   1   7        0.01       -0.09      1.08 o 
   9   1   7        3.30        3.69      1.57 o 
 -10   2   7      236.93      248.79      9.96 o 
  -9   2   7        1.77        1.58      2.82 o 
  -8   2   7       28.92       30.83      5.06 o 
  -7   2   7      108.23       93.54     11.16 o 
  -6   2   7       28.17       28.96      4.49 o 
  -5   2   7       16.89       18.52      2.52 o 
  -4   2   7        9.12        7.50      3.50 o 
  -3   2   7      429.06      423.82     13.93 o 
  -2   2   7      208.28      207.48      4.65 o 
  -1   2   7        1.31        0.57      0.97 o 
   0   2   7       48.29       45.70      2.44 o 
   1   2   7        0.01        0.79      0.85 o 
   2   2   7      212.23      216.21      4.93 o 
   3   2   7        5.66        5.04      1.22 o 
   4   2   7       10.37        6.46      1.21 o 
   5   2   7      347.25      347.81      6.49 o 
   6   2   7       23.41       22.64      2.53 o 
   7   2   7       38.46       37.17      2.57 o 
   8   2   7        0.47        1.53      1.09 o 
   9   2   7        0.02        1.69      1.21 o 
 -10   3   7       85.66       90.01      8.68 o 
  -9   3   7        8.83       16.40      3.13 o 
  -8   3   7       17.05       15.26      2.85 o 
  -7   3   7       49.77       46.66      3.21 o 
  -6   3   7       25.28       23.74      2.83 o 
  -5   3   7        8.18       11.75      2.46 o 
  -4   3   7       27.59       29.67      4.48 o 
  -3   3   7       12.36       13.67      1.96 o 
  -2   3   7       10.21       13.88      1.78 o 
  -1   3   7        3.19        2.48      0.87 o 
   0   3   7        1.89        1.01      0.87 o 
   1   3   7       19.12       18.92      1.57 o 
   2   3   7       35.61       35.24      2.64 o 
   3   3   7       16.80       15.64      1.51 o 
   4   3   7       48.46       45.10      2.28 o 
   5   3   7       18.20       17.70      1.90 o 
   6   3   7       21.29       19.03      2.57 o 
   7   3   7        1.83        3.47      1.28 o 
   8   3   7        0.70        1.52      1.16 o 
   9   3   7       31.49       35.11      3.00 o 
 -10   4   7       37.30       37.26      4.17 o 
  -9   4   7       14.88       13.32      2.81 o 
  -8   4   7       36.46       36.39      3.97 o 
  -7   4   7       30.63       31.45      3.96 o 
  -6   4   7       20.87       20.31      4.26 o 
  -5   4   7        6.70        7.27      1.62 o 
  -4   4   7        4.23        2.94      1.56 o 
  -3   4   7       36.86       40.63      4.19 o 
  -2   4   7       62.10       62.25      3.77 o 
  -1   4   7       13.22       15.46      1.39 o 
   0   4   7        9.51        5.04      1.26 o 
   1   4   7      244.91      249.89      5.10 o 
   2   4   7      172.68      159.10      3.93 o 
   3   4   7       84.87       84.43      2.98 o 
   4   4   7       77.74       77.40      3.14 o 
   5   4   7       19.41       22.18      2.53 o 
   6   4   7      160.73      165.81      5.06 o 
   7   4   7       63.66       63.78      4.00 o 
   8   4   7       60.29       62.98      3.75 o 
   9   4   7       11.02        9.24      1.52 o 
 -10   5   7       93.95       94.35      7.14 o 
  -9   5   7        1.53        6.84      2.40 o 
  -8   5   7       42.61       37.77      3.67 o 
  -7   5   7       54.40       57.93      5.36 o 
  -6   5   7        0.02        3.91      1.67 o 
  -5   5   7        8.52       12.13      1.88 o 
  -4   5   7        0.00        1.14      1.17 o 
  -3   5   7       26.42       24.71      4.04 o 
  -2   5   7      129.86      129.59      5.65 o 
  -1   5   7      117.46      119.39      5.38 o 
   0   5   7       52.82       54.62      2.25 o 
   1   5   7       58.24       59.30      2.38 o 
   2   5   7      134.32      132.11      4.04 o 
   3   5   7       11.26        5.28      2.44 o 
   4   5   7        2.67        3.17      1.24 o 
   5   5   7        7.51        8.42      1.49 o 
   6   5   7       85.19       83.77      3.38 o 
   7   5   7       27.40       28.98      2.47 o 
   8   5   7        9.02        9.08      1.90 o 
 -10   6   7        5.18       10.28      2.55 o 
  -9   6   7       19.60       17.92      3.07 o 
  -8   6   7        9.98        5.95      2.19 o 
  -7   6   7       17.51       16.88      2.77 o 
  -6   6   7       68.36       72.37      6.58 o 
  -5   6   7        0.38        1.58      1.27 o 
  -4   6   7      109.45      112.04      4.29 o 
  -3   6   7        0.59        0.63      1.42 o 
  -2   6   7       23.13       25.07      3.56 o 
  -1   6   7      217.99      220.18     11.46 o 
   0   6   7       26.83       26.75      2.94 o 
   1   6   7      232.18      235.66      5.60 o 
   2   6   7       39.57       40.19      3.16 o 
   3   6   7        0.20        0.41      1.64 o 
   4   6   7        4.77        6.81      1.51 o 
   5   6   7       43.68       44.49      2.68 o 
   6   6   7       22.31       26.43      2.28 o 
   7   6   7        5.01        4.93      1.38 o 
   8   6   7       15.39       15.01      1.93 o 
  -9   7   7        7.57        4.40      4.21 o 
  -8   7   7      210.39      204.04     10.29 o 
  -7   7   7       14.32       15.83      2.24 o 
  -6   7   7       24.12       21.53      2.42 o 
  -5   7   7        1.95        3.42      1.43 o 
  -4   7   7        4.08        3.78      1.71 o 
  -3   7   7       15.82       15.49      3.83 o 
  -2   7   7        0.26        0.87      1.46 o 
  -1   7   7        7.26        6.83      2.14 o 
   0   7   7       37.54       42.20      3.58 o 
   1   7   7       26.28       24.75      2.92 o 
   2   7   7       37.29       37.25      2.34 o 
   3   7   7       88.14       91.35      3.42 o 
   4   7   7      138.41      145.55      4.47 o 
   5   7   7        0.78        1.62      1.19 o 
   6   7   7       27.53       28.65      2.35 o 
   7   7   7        7.70        8.22      1.60 o 
   8   7   7       25.40       24.77      2.30 o 
  -9   8   7        0.11        2.60      2.06 o 
  -8   8   7        0.29       -0.16      1.76 o 
  -7   8   7        0.84       -0.38      1.23 o 
  -6   8   7        1.58        3.18      1.53 o 
  -5   8   7       74.42       72.61      5.24 o 
  -4   8   7       45.41       45.36      5.38 o 
  -3   8   7       38.73       41.25      3.73 o 
  -2   8   7       75.61       78.45      4.79 o 
  -1   8   7       47.67       48.19      3.89 o 
   0   8   7       25.02       27.01      3.15 o 
   1   8   7        2.93        3.51      1.78 o 
   2   8   7        1.99        5.60      1.91 o 
   3   8   7       16.92       16.13      1.83 o 
   4   8   7       25.02       25.04      2.14 o 
   5   8   7        0.08        1.37      1.16 o 
   6   8   7       28.75       28.73      2.33 o 
   7   8   7        8.29        8.84      1.65 o 
  -8   9   7       79.45       79.79      5.15 o 
  -7   9   7       37.47       35.32      3.04 o 
  -6   9   7        0.05       -0.79      1.43 o 
  -5   9   7        0.39       -0.26      1.65 o 
  -4   9   7       24.01       26.98      3.96 o 
  -3   9   7        2.67        3.53      1.76 o 
  -2   9   7       37.81       38.08      5.97 o 
  -1   9   7        3.35        1.73      1.67 o 
   0   9   7       80.61       76.02      4.83 o 
   1   9   7       42.95       43.24      3.84 o 
   2   9   7        8.96        7.60      2.15 o 
   3   9   7       85.06       82.12      4.90 o 
   4   9   7       17.01       22.01      2.35 o 
   5   9   7       27.71       25.08      2.20 o 
   6   9   7        1.94        1.67      1.64 o 
   7   9   7       22.76       26.25      2.52 o 
  -7  10   7        0.21        0.14      1.70 o 
  -6  10   7        2.05        2.94      1.86 o 
  -5  10   7       27.49       23.69      3.27 o 
  -4  10   7      274.68      271.47      9.84 o 
  -3  10   7        4.39        6.49      2.08 o 
  -2  10   7       53.32       53.69      6.29 o 
  -1  10   7      235.69      237.73     11.27 o 
   0  10   7        0.09        0.98      1.74 o 
   1  10   7        7.91        9.84      3.70 o 
   2  10   7        0.16        1.72      1.72 o 
   3  10   7       24.46       24.30      3.26 o 
   4  10   7        1.66       -0.94      1.57 o 
   5  10   7       19.58       18.49      3.03 o 
   6  10   7        2.73        3.73      1.40 o 
  -7  11   7        3.54        3.13      1.94 o 
  -6  11   7        0.46       -1.31      2.91 o 
  -5  11   7      306.46      303.36     17.65 o 
  -4  11   7        0.00       -0.16      1.53 o 
  -3  11   7        0.00        1.12      1.61 o 
  -2  11   7        0.73        0.60      1.43 o 
  -1  11   7        5.23        0.81      1.69 o 
   0  11   7      325.51      329.12     11.10 o 
   1  11   7       39.40       38.53      4.02 o 
   2  11   7        1.31        2.31      1.90 o 
   3  11   7        1.43       -0.28      1.71 o 
   4  11   7        4.90        2.04      2.94 o 
   5  11   7        0.16       -1.14      1.39 o 
  -6  12   7        2.99        2.77      2.25 o 
  -5  12   7       36.51       37.53      4.12 o 
  -4  12   7       69.54       64.98      5.07 o 
  -3  12   7        0.17       -0.17      1.35 o 
  -2  12   7        0.93        1.76      2.54 o 
  -1  12   7       15.29       16.39      3.01 o 
   0  12   7       58.97       62.08      4.89 o 
   1  12   7       22.63       15.54      2.91 o 
   2  12   7       12.63       16.62      3.08 o 
   3  12   7       26.31       28.61      3.85 o 
   4  12   7        8.67        8.80      2.50 o 
  -4  13   7        0.00        1.96      1.52 o 
  -3  13   7       15.31       18.10      3.09 o 
  -2  13   7        2.60        1.30      4.98 o 
  -1  13   7        0.00        0.90      1.93 o 
   0  13   7       55.86       59.42      4.90 o 
   1  13   7        1.28        0.72      1.63 o 
   2  13   7        6.88        6.80      2.50 o 
  -9   0   8        4.66        4.04      3.03 o 
  -8   0   8      152.48      180.72     11.73 o 
  -7   0   8        0.08       -0.09      2.55 o 
  -6   0   8        1.49        0.31      2.58 o 
  -5   0   8        6.37        6.50      3.26 o 
  -4   0   8       15.98       14.23      3.73 o 
  -3   0   8     1030.30     1044.23     36.10 o 
  -2   0   8      231.56      209.58     10.24 o 
  -1   0   8       46.15       47.43      5.01 o 
   0   0   8       32.54       38.67      7.60 o 
   1   0   8       35.72       47.47      4.85 o 
   2   0   8       14.80       16.46      3.51 o 
   3   0   8      416.52      416.55     10.51 o 
   4   0   8        2.64        0.62      1.50 o 
   5   0   8      193.76      183.23      9.03 o 
   6   0   8       17.93       13.29      3.53 o 
   7   0   8        0.49        2.88      2.16 o 
  -9   1   8       27.06       28.94      3.98 o 
  -8   1   8        1.18        2.06      1.97 o 
  -7   1   8       78.38       82.33      9.33 o 
  -6   1   8        1.22        0.82      2.40 o 
  -5   1   8       28.60       31.85      3.58 o 
  -4   1   8        1.45        0.82      1.62 o 
  -3   1   8       66.16       62.03      5.80 o 
  -2   1   8      433.91      421.92     11.49 o 
  -1   1   8       70.10       74.89      3.55 o 
   0   1   8        6.27        7.38      1.72 o 
   1   1   8       88.62       92.76      3.33 o 
   2   1   8        8.59        8.32      1.40 o 
   3   1   8       13.39       11.71      1.51 o 
   4   1   8       34.60       30.05      3.61 o 
   5   1   8        0.03        0.96      1.04 o 
   6   1   8        1.97        2.09      1.12 o 
   7   1   8        1.67        2.66      1.25 o 
  -9   2   8        0.40       -0.83      1.69 o 
  -8   2   8        3.57        5.10      2.36 o 
  -7   2   8       41.35       42.64      4.32 o 
  -6   2   8        2.36       -1.37      1.91 o 
  -5   2   8       20.59       18.42      2.73 o 
  -4   2   8        2.02        2.34      1.68 o 
  -3   2   8      119.28      112.33      7.47 o 
  -2   2   8       48.75       45.85      3.59 o 
  -1   2   8       28.62       25.66      1.83 o 
   0   2   8       20.70       20.56      2.01 o 
   1   2   8       20.05       19.05      1.82 o 
   2   2   8       30.98       31.33      2.09 o 
   3   2   8       11.01        7.86      1.39 o 
   4   2   8        6.15        4.31      1.21 o 
   5   2   8      198.41      206.17      4.96 o 
   6   2   8       52.26       53.39      3.52 o 
   7   2   8       31.98       35.74      2.72 o 
  -9   3   8       11.32       12.93      5.61 o 
  -8   3   8       16.40       18.26      3.30 o 
  -7   3   8       16.81       15.52      3.10 o 
  -6   3   8        0.82        3.52      2.55 o 
  -5   3   8        8.28       11.29      2.32 o 
  -4   3   8        6.47        6.17      1.95 o 
  -3   3   8        5.13        6.86      2.00 o 
  -2   3   8       24.53       26.36      2.94 o 
  -1   3   8        1.67        2.16      1.18 o 
   0   3   8       29.31       25.07      3.58 o 
   1   3   8       15.61       16.93      1.89 o 
   2   3   8       10.60        6.50      1.38 o 
   3   3   8        0.17        0.21      0.99 o 
   4   3   8       18.33       19.24      2.63 o 
   5   3   8       52.80       50.43      4.48 o 
   6   3   8      111.73       99.54      3.93 o 
   7   3   8        1.81        2.45      1.25 o 
  -9   4   8       10.98        6.36      3.96 o 
  -8   4   8        5.44        7.32      2.84 o 
  -7   4   8       21.90       23.21      4.61 o 
  -6   4   8       29.94       29.56      4.63 o 
  -5   4   8        0.31        1.27      1.63 o 
  -4   4   8        0.15       -0.66      1.49 o 
  -3   4   8        0.55       -0.53      1.45 o 
  -2   4   8       13.15       12.54      2.42 o 
  -1   4   8       69.35       70.34      4.40 o 
   0   4   8       44.31       46.27      3.77 o 
   1   4   8        7.32        8.22      1.55 o 
   2   4   8       49.20       51.74      3.92 o 
   3   4   8        0.07       -0.11      1.19 o 
   4   4   8        0.08       -0.22      1.09 o 
   5   4   8       16.11       14.79      2.18 o 
   6   4   8       79.92       76.13      3.86 o 
   7   4   8       30.22       26.66      2.37 o 
  -8   5   8        0.01        1.48      2.03 o 
  -7   5   8       15.22        9.79      2.56 o 
  -6   5   8        0.58        0.16      3.66 o 
  -5   5   8       28.55       24.10      4.08 o 
  -4   5   8       61.83       52.86      4.12 o 
  -3   5   8       17.15       17.34      2.75 o 
  -2   5   8       21.33       15.23      2.61 o 
  -1   5   8       11.05       14.21      3.92 o 
   0   5   8       22.59       20.51      2.86 o 
   1   5   8       50.44       51.11      2.57 o 
   2   5   8        4.31        4.91      1.62 o 
   3   5   8       11.70        9.48      2.11 o 
   4   5   8        0.15        0.18      1.16 o 
   5   5   8       28.67       32.58      2.81 o 
   6   5   8        1.14        2.53      1.33 o 
   7   5   8        0.15        1.89      1.45 o 
  -8   6   8       45.31       44.66      4.22 o 
  -7   6   8       12.09        6.35      2.30 o 
  -6   6   8       62.67       65.25      6.62 o 
  -5   6   8       39.31       25.88      3.29 o 
  -4   6   8       14.97       13.20      2.59 o 
  -3   6   8        1.26        2.14      2.03 o 
  -2   6   8        6.25        8.68      2.25 o 
  -1   6   8      113.60      120.99     10.75 o 
   0   6   8        3.59        1.31      1.64 o 
   1   6   8       24.93       21.95      2.92 o 
   2   6   8        2.93        2.52      1.71 o 
   3   6   8       17.05       17.49      2.40 o 
   4   6   8      105.53      100.60      3.79 o 
   5   6   8        1.03        1.92      1.30 o 
   6   6   8        5.50        3.74      1.26 o 
  -7   7   8        0.01       -2.22      2.22 o 
  -6   7   8        7.18        3.69      2.04 o 
  -5   7   8        2.92       -0.06      1.69 o 
  -4   7   8       27.55       25.98      3.33 o 
  -3   7   8       11.78       11.32      2.56 o 
  -2   7   8        1.64        1.19      1.60 o 
  -1   7   8       17.91       17.03      2.77 o 
   0   7   8       17.93       21.12      3.45 o 
   1   7   8        8.16        9.55      2.30 o 
   2   7   8       33.97       36.88      3.60 o 
   3   7   8      190.71      192.32      7.62 o 
   4   7   8       20.04       21.60      2.13 o 
   5   7   8       11.79        9.40      1.70 o 
   6   7   8        2.16        2.49      1.28 o 
  -7   8   8       15.00       13.52      3.95 o 
  -6   8   8        6.75        4.89      2.00 o 
  -5   8   8        0.07        0.06      1.56 o 
  -4   8   8       37.82       37.77      4.43 o 
  -3   8   8       20.07       20.83      3.10 o 
  -2   8   8       69.90       61.16      4.58 o 
  -1   8   8       26.33       25.73      3.33 o 
   0   8   8        8.32        9.60      3.05 o 
   1   8   8        5.44        6.95      2.19 o 
   2   8   8       15.65       17.16      2.83 o 
   3   8   8      136.43      123.57      8.92 o 
   4   8   8      198.60      180.46     10.35 o 
   5   8   8       10.55        8.35      1.57 o 
  -6   9   8        8.39        9.03      2.29 o 
  -5   9   8       50.97       48.61      6.56 o 
  -4   9   8        4.76        6.97      2.16 o 
  -3   9   8        0.54        1.92      1.64 o 
  -2   9   8        3.52        2.87      1.94 o 
  -1   9   8       37.22       29.60      8.58 o 
   0   9   8       45.87       42.92      4.04 o 
   1   9   8       16.91       22.35      3.23 o 
   2   9   8        2.66        2.60      1.73 o 
   3   9   8       93.91       89.92      5.54 o 
   4   9   8       38.11       34.99      6.11 o 
  -5  10   8        3.55        6.62      2.10 o 
  -4  10   8      123.06      128.38      6.65 o 
  -3  10   8        2.20        4.70      3.96 o 
  -2  10   8        0.02        1.72      1.75 o 
  -1  10   8      113.18      118.14      6.22 o 
   0  10   8       35.52       32.70      4.47 o 
   1  10   8      125.36      140.31      6.94 o 
   2  10   8        7.04        8.25      3.00 o 
   3  10   8      198.16      208.55      8.59 o 
  -3  11   8        0.60        4.41      1.67 o 
  -2  11   8        4.44        4.48      1.69 o 
  -1  11   8        0.06        0.78      1.52 o 
   0  11   8       71.69       77.40      5.43 o 
   1  11   8        0.07        0.65      2.92 o 
   2  11   8        3.75        2.74      2.19 o 
  -7   1   9        2.80        5.36      2.55 o 
  -6   1   9        1.47        3.92      2.23 o 
  -5   1   9        3.02        3.91      2.34 o 
  -4   1   9        5.35        6.85      3.55 o 
  -3   1   9       69.61       63.39      6.17 o 
  -2   1   9       16.59       12.72      3.57 o 
  -1   1   9        0.53       -1.05      1.05 o 
   0   1   9        1.85        2.31      1.55 o 
   1   1   9        6.87       10.79      1.54 o 
   2   1   9        5.79        5.45      1.40 o 
   3   1   9        6.01        5.50      1.37 o 
   4   1   9        4.53        5.36      1.39 o 
   5   1   9       47.71       47.77      2.75 o 
  -7   2   9        3.34       16.14      3.32 o 
  -6   2   9        1.13        3.78      2.32 o 
  -5   2   9        2.38        0.83      2.98 o 
  -3   2   9        5.23       14.44      3.59 o 
  -2   2   9       78.04       84.17      6.98 o 
  -1   2   9        0.67        0.40      2.20 o 
   0   2   9       35.83       37.10      2.45 o 
   1   2   9       58.80       61.62      2.89 o 
   2   2   9       24.12       26.25      2.40 o 
   3   2   9        0.41        3.15      1.24 o 
   4   2   9       14.98       12.81      1.78 o 
   5   2   9      121.12      124.10      4.42 o 
  -7   3   9       24.55       18.24      3.38 o 
  -6   3   9        4.83        2.84      3.66 o 
  -4   3   9        9.02       10.83      3.66 o 
  -3   3   9        6.55        1.35      2.48 o 
  -2   3   9        5.07        6.55      3.07 o 
  -1   3   9        3.45        3.88      2.91 o 
   0   3   9        0.55        1.44      2.22 o 
   1   3   9       59.23       56.46      2.97 o 
   2   3   9       40.19       34.72      2.40 o 
   3   3   9       22.38       21.02      2.01 o 
   4   3   9       15.57       16.49      2.10 o 
   5   3   9        4.04        5.38      1.36 o 
  -5   4   9        0.00       -1.13      2.34 o 
  -4   4   9        0.11        1.77      2.77 o 
  -3   4   9        0.01       -0.62      1.59 o 
  -2   4   9        4.10        4.53      2.05 o 
  -1   4   9        0.40       -1.96      1.96 o 
   0   4   9       63.11       53.53      6.27 o 
   1   4   9       13.84        7.82      2.93 o 
   2   4   9        1.49        2.14      1.17 o 
   3   4   9        5.86        7.80      1.52 o 
   4   4   9        1.70        3.83      1.45 o 
  -6   5   9       23.07       36.38      5.51 o 
  -5   5   9        8.01        8.06      3.57 o 
  -4   5   9       73.33       83.37      6.86 o 
  -3   5   9       90.77       85.99      5.77 o 
  -2   5   9       86.21       87.93      5.37 o 
  -1   5   9       37.44       40.37      3.87 o 
   0   5   9       59.01       53.90      6.34 o 
   1   5   9       58.91       63.95      6.79 o 
   2   5   9        1.07        2.09      1.79 o 
   3   5   9        6.24        5.85      1.54 o 
   4   5   9        0.06        3.49      1.42 o 
  -5   6   9        0.85       -1.06      2.43 o 
  -4   6   9       25.53       21.96      3.26 o 
  -3   6   9        1.69        2.95      2.09 o 
  -2   6   9        8.06       10.08      3.11 o 
  -1   6   9        5.41        2.33      1.87 o 
   0   6   9       16.53       20.97      4.56 o 
   1   6   9        1.71        2.41      2.27 o 
   2   6   9        6.93        6.69      2.79 o 
   3   6   9        1.62        3.50      1.63 o 
  -4   7   9        8.14        3.87      2.01 o 
  -3   7   9        0.84        1.92      1.85 o 
  -2   7   9       16.50       17.91      3.08 o 
  -1   7   9       16.52       16.23      2.95 o 
   0   7   9       15.15       16.93      2.99 o 
   1   7   9       14.16       11.39      3.05 o 
   2   7   9        4.69        1.39      2.34 o 
  -3   8   9        1.12        2.16      1.79 o 
  -2   8   9        1.15        1.76      1.70 o 
  -1   8   9        2.72        4.36      1.97 o 
   0   8   9       13.28       16.75      6.08 o 
   1   8   9        0.88        1.82      2.03 o 
  -1   0  10        2.30       -3.83      3.99 o 
   0   0  10        0.01        0.36      1.88 o 
  -1   1  10       14.09       13.82      2.74 o 
   0   1  10       40.94       37.08      3.20 o 
  -2   2  10        1.20        1.87      2.81 o 
  -1   2  10       14.60       10.38      2.77 o 
                                                 
